# Supplementary material for: Nickel(II) uranium(IV) tris­ulfide
Source: Acta Crystallogr Sect E Struct Rep Online. 2013 Dec 21;70(Pt 1):i4. doi: 10.1107/S1600536813033680 (PMC3914034; doi:10.1107/S1600536813033680)
Supplement: Supplementary file 1 [file e-70-000i4-sup1.cif]

##############################################################################
#                                                                            #
# This CIF contains the data in a paper accepted for publication in          #
# Acta Crystallographica Section E. It conforms to the requirements of       #
# Notes for Authors for Acta Crystallographica Section E, and has been       #
# peer reviewed under the auspices of the IUCr Commission on Journals.       #
#                                                                            #
# Full details of the Crystallographic Information File format               #
# are given in the paper "The Crystallographic Information File (CIF):       #
# a New Standard Archive File for Crystallography" by S. R. Hall, F. H.      #
# Allen and I. D. Brown [Acta Cryst. (1991), A47, 655-685].                  #
#                                                                            #
# The current version of the core CIF dictionary is obtainable from          #
# ftp://ftp.iucr.org/pub/cif_core.dic.                                       #
#                                                                            #
# Software is freely available for graphical display of the structure(s)     #
# in this CIF. For information consult the CIF software page                 #
# http://www.iucr.org/resources/cif/software.                                #
#                                                                            #
# This file may be used for bona fide research purposes within the           #
# scientific community so long as proper attribution is given to the journal # 
# article from which it was obtained.                                        #
#                                                                            #
##############################################################################
data_I
_database_code_depnum_ccdc_archive 'CCDC 976882'
_audit_creation_method     SHELXL-2013
_chemical_name_systematic
;
Nickel(II) uranium(IV) trisulfide
;
_chemical_name_common     ?
_chemical_formula_moiety     ?
_chemical_formula_sum     'Ni S3 U'
_chemical_formula_structural     'Ni U S3'
_chemical_formula_iupac     'Ni U S3'
_chemical_formula_weight     392.92
_chemical_melting_point     ?
_shelx_space_group_comment
;
The symmetry employed for this shelxl refinement is uniquely defined
by the following loop, which should always be used as a source of
symmetry information in preference to the above space-group names.
They are only intended as comments.
;
_space_group_crystal_system     orthorhombic
_space_group_name_H-M_alt     'P n m a'
_space_group_name_Hall     '-P 2ac 2n'
loop_
    _space_group_symop_operation_xyz
    'x, y, z'
    '-x+1/2, -y, z+1/2'
    '-x, y+1/2, -z'
    'x+1/2, -y+1/2, -z+1/2'
    '-x, -y, -z'
    'x-1/2, y, -z-1/2'
    'x, -y-1/2, z'
    '-x-1/2, y-1/2, z-1/2'
_cell_length_a     6.8924(3)
_cell_length_b     8.7570(4)
_cell_length_c     6.0758(2)
_cell_angle_alpha     90
_cell_angle_beta     90
_cell_angle_gamma     90
_cell_volume     366.72(3)
_cell_formula_units_Z     4
_cell_measurement_reflns_used     3973
_cell_measurement_theta_min     4.082
_cell_measurement_theta_max     33.1815
_cell_measurement_temperature     100(2)
_exptl_crystal_description     'prism'
_exptl_crystal_colour     'black'
_exptl_crystal_size_max     0.089
_exptl_crystal_size_mid     0.085
_exptl_crystal_size_min     0.079
_exptl_crystal_density_diffrn     7.117
_exptl_crystal_density_meas     ?
_exptl_crystal_density_method     ?
_exptl_crystal_F_000     672
_exptl_absorpt_coefficient_mu     50.683
_exptl_absorpt_correction_type     numerical
_exptl_absorpt_process_details     '(<i>SADABS</i>; Bruker, 2009)'
_shelx_estimated_absorpt_T_min     0.093
_shelx_estimated_absorpt_T_max     0.108
_exptl_absorpt_correction_T_min     0.0933
_exptl_absorpt_correction_T_max     0.1082
_exptl_special_details     ?
_diffrn_ambient_temperature     100(2)
_diffrn_radiation_type     MoK\a
_diffrn_radiation_wavelength     0.71073
_diffrn_radiation_source     'fine-focus sealed tube'
_diffrn_measurement_device_type     'Bruker APEXII CCD'
_diffrn_measurement_method     '\f and \w'
_diffrn_detector_area_resol_mean     ?
_diffrn_reflns_number     7334
_diffrn_reflns_av_R_equivalents     0.0465
_diffrn_reflns_theta_min     4.082
_diffrn_reflns_theta_max     33.225
_diffrn_reflns_theta_full     25.242
_diffrn_measured_fraction_theta_max     1.001
_diffrn_measured_fraction_theta_full     0.997
_diffrn_reflns_limit_h_min     -10
_diffrn_reflns_limit_h_max     10
_diffrn_reflns_limit_k_min     -13
_diffrn_reflns_limit_k_max     13
_diffrn_reflns_limit_l_min     -9
_diffrn_reflns_limit_l_max     9
_refine_special_details     ?
_reflns_number_total     748
_reflns_number_gt     728
_reflns_threshold_expression     I>2\s(I)
_refine_ls_structure_factor_coef     Fsqd
_refine_ls_matrix_type     full
_refine_ls_R_factor_all     0.0187
_refine_ls_R_factor_gt     0.0181
_refine_ls_wR_factor_gt     0.0427
_refine_ls_wR_factor_ref     0.0429
_refine_ls_goodness_of_fit_ref     1.356
_refine_ls_restrained_S_all     1.356
_refine_ls_number_reflns     748
_refine_ls_number_parameters     29
_refine_ls_number_restraints     0
_refine_ls_hydrogen_treatment     undef
_refine_ls_weighting_scheme     calc
_refine_ls_weighting_details     'w=1/[\s^2^(Fo^2^)+(0.0149Fo^2^)^2^]'
_atom_sites_solution_hydrogens     .
_atom_sites_solution_primary     ?
_atom_sites_solution_secondary     ?
_refine_ls_shift/su_max     0.000
_refine_ls_shift/su_mean     0.000
_refine_diff_density_max     2.801
_refine_diff_density_min     -1.151
_refine_ls_extinction_method     'SHELXL2013 (Sheldrick, 2013)'
_refine_ls_extinction_coef     0.0039(4)
_refine_ls_extinction_expression
                                  'Fc^*^=kFc[1+0.001xFc^2^\l^3^/sin(2\q)]^-1/4^'
loop_
    _atom_type_symbol
    _atom_type_description
    _atom_type_scat_dispersion_real
    _atom_type_scat_dispersion_imag
    _atom_type_scat_source
    'S' 'S' 0.1246 0.1234
                         'International Tables Vol C Tables 4.2.6.8 and 6.1.1.4'
    'Ni' 'Ni' 0.3393 1.1124
                         'International Tables Vol C Tables 4.2.6.8 and 6.1.1.4'
    'U' 'U' -9.6767 9.6646
                         'International Tables Vol C Tables 4.2.6.8 and 6.1.1.4'
_computing_data_collection     'APEX2 (Bruker, 2009)'
_computing_cell_refinement     'SAINT (Bruker, 2009)'
_computing_data_reduction     'SAINT (Bruker, 2009)'
_computing_structure_solution     'SHELXS2013 (Sheldrick, 2013)'
_computing_structure_refinement     'SHELXL2013 (Sheldrick, 2013)'
_computing_molecular_graphics     '<i>CrystalMaker</i> (Palmer, 2009)'
_computing_publication_material     'SHELXL2013 (Sheldrick, 2013)'
loop_
    _atom_site_type_symbol
    _atom_site_label
    _atom_site_fract_x
    _atom_site_fract_y
    _atom_site_fract_z
    _atom_site_U_iso_or_equiv
    _atom_site_adp_type
    _atom_site_calc_flag
    _atom_site_occupancy
    _atom_site_disorder_assembly
    _atom_site_disorder_group
    U U1 0.38141(3) 0.2500 0.05064(3) 0.00770(8) Uani d 1 . .
    Ni Ni1 0.0000 0.0000 0.0000 0.00778(13) Uani d 1 . .
    S S1 0.18039(14) 0.05448(9) 0.33217(13) 0.00731(15) Uani d 1 . .
    S S2 0.52930(19) 0.2500 0.63121(19) 0.0085(2) Uani d 1 . .
loop_
    _atom_site_aniso_label
    _atom_site_aniso_U_11
    _atom_site_aniso_U_22
    _atom_site_aniso_U_33
    _atom_site_aniso_U_12
    _atom_site_aniso_U_13
    _atom_site_aniso_U_23
    U1 0.00525(11) 0.00896(10) 0.00890(10) 0.000 0.00069(5) 0.000
    Ni1 0.0069(3) 0.0081(2) 0.0083(2) -0.0009(2) -0.0008(2) 0.0002(2)
    S1 0.0057(4) 0.0087(3) 0.0075(3) 0.0000(3) 0.0000(3) 0.0004(3)
    S2 0.0081(6) 0.0079(4) 0.0095(5) 0.000 0.0023(4) 0.000
_geom_special_details
;
All e.s.d.'s (except the e.s.d. in the dihedral angle between two l.s. planes)
are estimated using the full covariance matrix. The cell e.s.d.'s are taken
into account individually in the estimation of e.s.d.'s in distances, angles
and torsion angles; correlations between e.s.d.'s in cell parameters are only
used when they are defined by crystal symmetry. An approximate (isotropic)
treatment of cell e.s.d.'s is used for estimating e.s.d.'s involving l.s.
planes.
;
loop_
    _geom_bond_atom_site_label_1
    _geom_bond_atom_site_label_2
    _geom_bond_site_symmetry_2
    _geom_bond_distance
    _geom_bond_publ_flag
    U1 S2 6_556 2.6666(13) ?
    U1 S2 1_554 2.7446(12) ?
    U1 S1 4 2.7721(9) ?
    U1 S1 6_656 2.7721(9) ?
    U1 S1 7_565 2.7888(8) ?
    U1 S1 . 2.7888(8) ?
    U1 S1 2_554 3.0088(8) ?
    U1 S1 8_665 3.0088(8) ?
    U1 Ni1 . 3.43488(18) ?
    U1 Ni1 3 3.43488(18) ?
    Ni1 S2 6_556 2.3386(4) ?
    Ni1 S2 2_554 2.3386(4) ?
    Ni1 S1 5 2.4180(8) ?
    Ni1 S1 . 2.4180(8) ?
    Ni1 S1 6_556 2.4739(9) ?
    Ni1 S1 2_554 2.4739(9) ?
    Ni1 U1 5 3.43487(18) ?
    S1 Ni1 2 2.4739(9) ?
    S1 U1 6_556 2.7722(9) ?
    S1 U1 2 3.0088(8) ?
    S2 Ni1 2 2.3386(4) ?
    S2 Ni1 4 2.3386(4) ?
    S2 U1 6_656 2.6666(13) ?
    S2 U1 1_556 2.7446(12) ?
loop_
    _geom_angle_atom_site_label_1
    _geom_angle_atom_site_label_2
    _geom_angle_atom_site_label_3
    _geom_angle_site_symmetry_1
    _geom_angle_site_symmetry_3
    _geom_angle
    _geom_angle_publ_flag
    S2 U1 S2 6_556 1_554 87.32(2) ?
    S2 U1 S1 6_556 4 141.532(18) ?
    S2 U1 S1 1_554 4 87.85(3) ?
    S2 U1 S1 6_556 6_656 141.532(18) ?
    S2 U1 S1 1_554 6_656 87.85(3) ?
    S1 U1 S1 4 6_656 76.29(3) ?
    S2 U1 S1 6_556 7_565 78.58(3) ?
    S2 U1 S1 1_554 7_565 138.939(19) ?
    S1 U1 S1 4 7_565 80.362(19) ?
    S1 U1 S1 6_656 7_565 126.225(15) ?
    S2 U1 S1 6_556 . 78.58(3) ?
    S2 U1 S1 1_554 . 138.939(19) ?
    S1 U1 S1 4 . 126.225(15) ?
    S1 U1 S1 6_656 . 80.362(19) ?
    S1 U1 S1 7_565 . 75.75(3) ?
    S2 U1 S1 6_556 2_554 71.84(2) ?
    S2 U1 S1 1_554 2_554 69.082(18) ?
    S1 U1 S1 4 2_554 139.987(15) ?
    S1 U1 S1 6_656 2_554 70.81(3) ?
    S1 U1 S1 7_565 2_554 138.102(15) ?
    S1 U1 S1 . 2_554 69.890(12) ?
    S2 U1 S1 6_556 8_665 71.84(2) ?
    S2 U1 S1 1_554 8_665 69.082(18) ?
    S1 U1 S1 4 8_665 70.81(3) ?
    S1 U1 S1 6_656 8_665 139.987(15) ?
    S1 U1 S1 7_565 8_665 69.890(12) ?
    S1 U1 S1 . 8_665 138.102(15) ?
    S1 U1 S1 2_554 8_665 124.80(3) ?
    S2 U1 Ni1 6_556 . 42.805(10) ?
    S2 U1 Ni1 1_554 . 101.60(2) ?
    S1 U1 Ni1 4 . 170.255(18) ?
    S1 U1 Ni1 6_656 . 101.436(18) ?
    S1 U1 Ni1 7_565 . 93.784(19) ?
    S1 U1 Ni1 . . 44.224(18) ?
    S1 U1 Ni1 2_554 . 44.546(18) ?
    S1 U1 Ni1 8_665 . 114.642(18) ?
    S2 U1 Ni1 6_556 3 42.805(10) ?
    S2 U1 Ni1 1_554 3 101.60(2) ?
    S1 U1 Ni1 4 3 101.436(18) ?
    S1 U1 Ni1 6_656 3 170.255(18) ?
    S1 U1 Ni1 7_565 3 44.224(18) ?
    S1 U1 Ni1 . 3 93.784(19) ?
    S1 U1 Ni1 2_554 3 114.642(18) ?
    S1 U1 Ni1 8_665 3 44.546(18) ?
    Ni1 U1 Ni1 . 3 79.190(5) ?
    S2 Ni1 S2 6_556 2_554 180.0 ?
    S2 Ni1 S1 6_556 5 86.82(3) ?
    S2 Ni1 S1 2_554 5 93.18(3) ?
    S2 Ni1 S1 6_556 . 93.18(3) ?
    S2 Ni1 S1 2_554 . 86.82(3) ?
    S1 Ni1 S1 5 . 180.00(4) ?
    S2 Ni1 S1 6_556 6_556 92.11(4) ?
    S2 Ni1 S1 2_554 6_556 87.89(4) ?
    S1 Ni1 S1 5 6_556 85.654(14) ?
    S1 Ni1 S1 . 6_556 94.346(14) ?
    S2 Ni1 S1 6_556 2_554 87.89(4) ?
    S2 Ni1 S1 2_554 2_554 92.11(4) ?
    S1 Ni1 S1 5 2_554 94.346(14) ?
    S1 Ni1 S1 . 2_554 85.654(14) ?
    S1 Ni1 S1 6_556 2_554 180.0 ?
    S2 Ni1 U1 6_556 5 129.21(3) ?
    S2 Ni1 U1 2_554 5 50.79(3) ?
    S1 Ni1 U1 5 5 53.55(2) ?
    S1 Ni1 U1 . 5 126.45(2) ?
    S1 Ni1 U1 6_556 5 58.556(19) ?
    S1 Ni1 U1 2_554 5 121.444(19) ?
    S2 Ni1 U1 6_556 . 50.79(3) ?
    S2 Ni1 U1 2_554 . 129.21(3) ?
    S1 Ni1 U1 5 . 126.45(2) ?
    S1 Ni1 U1 . . 53.55(2) ?
    S1 Ni1 U1 6_556 . 121.444(19) ?
    S1 Ni1 U1 2_554 . 58.556(19) ?
    U1 Ni1 U1 5 . 180.0 ?
    Ni1 S1 Ni1 . 2 139.81(4) ?
    Ni1 S1 U1 . 6_556 87.36(3) ?
    Ni1 S1 U1 2 6_556 132.47(3) ?
    Ni1 S1 U1 . . 82.22(2) ?
    Ni1 S1 U1 2 . 85.92(3) ?
    U1 S1 U1 6_556 . 98.49(2) ?
    Ni1 S1 U1 . 2 96.93(3) ?
    Ni1 S1 U1 2 2 76.90(2) ?
    U1 S1 U1 6_556 2 109.19(3) ?
    U1 S1 U1 . 2 152.25(3) ?
    Ni1 S2 Ni1 2 4 138.82(6) ?
    Ni1 S2 U1 2 6_656 86.41(3) ?
    Ni1 S2 U1 4 6_656 86.41(3) ?
    Ni1 S2 U1 2 1_556 106.53(3) ?
    Ni1 S2 U1 4 1_556 106.53(3) ?
    U1 S2 U1 6_656 1_556 136.28(5) ?
_shelx_hkl_checksum     41103
_shelx_hkl_file
;
  -1   0   0 1.78628 2.69941   3
   1   0   0 5.93261 2.69615   3
  -2   0   0 789.848  46.362   3
   2   0   0 658.629  44.853   3
  -3   0   0 25.0547  7.5375   3
  -4   0   0 1618.72   95.85   3
   4   0   0 1440.36   93.65   3
  -5   0   0 14.3250  6.9266   1
  -6   0   0 372.658  29.083   1
   6   0   0 358.530  24.882   2
   6   0   0 359.615  26.921   1
  -6   0   0 417.255  28.583   5
  -7   0   0 2.04662 5.90329   5
   7   0   0 3.37915 5.33648   2
  -7   0   0 12.6883  8.0724   1
  -8   0   0 1502.09   86.65   5
  -8   0   0 1567.02   90.71   1
  -9   0   0 5.29525 7.59891   5
  -9   0   0 -2.8635  7.3955   1
 -10   0   0 445.152  36.463   1
   0   1   0 12.2680  1.5004   3
   0  -1   0 5.82917 1.39544   3
   1  -1   0 2.00666 1.80592   3
  -1  -1   0 -0.1697  0.4988   3
   1   1   0 1.82664 1.55857   3
   2   1   0 3906.85  223.20   3
  -2  -1   0 4025.05  223.12   3
  -2   1   0 3939.13  223.08   3
   2  -1   0 3929.07  223.30   3
   3   1   0 -0.3628  3.7502   3
   3  -1   0 -1.2068  3.9978   3
  -3   1   0 5.42237 4.28818   3
  -3  -1   0 -1.2555  3.4552   3
   4   1   0 99.0986 15.1235   3
  -4  -1   0 120.658  16.533   3
   4  -1   0 113.912  10.490   2
   4  -1   0 119.434  16.246   3
  -4   1   0 110.412  16.099   3
  -5  -1   0 -0.9321  4.0220   2
  -5   1   0 -0.6697  4.8999   1
   5  -1   0 3.27827 4.01798   2
  -5  -1   0 -0.5340  4.6486   1
   6  -1   0 3343.01  155.10   2
  -6  -1   0 3041.68  166.57   1
  -6   1   0 3124.10  164.19   5
   6   1   0 2922.45  164.71   1
  -6   1   0 3261.69  167.18   1
  -7  -1   0 9.97504 7.88804   1
   7   1   0 -1.8226  5.0428   2
   7  -1   0 3.08411 4.90775   2
  -7   1   0 21.4869  8.9634   1
  -7   1   0 -1.1748  5.4604   5
  -8   1   0 366.237  30.574   5
   8  -1   0 434.627  28.735   2
  -8  -1   0 403.989  31.378   5
  -8  -1   0 453.884  34.916   1
  -8   1   0 453.590  34.437   1
  -9  -1   0 1.90925 7.79505   1
  -9   1   0 -4.3850  6.5695   5
  -9  -1   0 6.94582 8.10207   5
  -9   1   0 0.73320 7.87375   1
 -10   1   0 767.533  53.106   1
   0  -2   0 2084.65  119.23   3
   0   2   0 2145.83  119.30   3
  -1  -2   0 12.1621  2.7543   3
   1   2   0 5.17866 2.04080   3
  -1   2   0 4.04490 1.51566   7
   2   2   0 37.3611  5.7158   3
  -2  -2   0 31.9186  5.3418   3
  -3  -2   0 1.81911 3.04900   3
   3  -2   0 -2.6715  2.4341   3
   3  -2   0 4.43469 3.34071   2
   3   2   0 2.51153 3.02013   3
  -4   2   0 4359.30  231.69   1
  -4  -2   0 4614.63  258.52   3
  -4   2   0 4509.98  258.46   3
   4   2   0 4291.35  258.59   3
   4  -2   0 4612.19  260.20   3
   4  -2   0 4611.22  217.53   2
   4   2   0 4640.38  216.79   2
  -4  -2   0 4478.69  216.79   2
  -5  -2   0 0.98066 4.96268   1
  -5   2   0 3.96632 5.96774   1
   5  -2   0 1.40728 4.15460   2
  -5  -2   0 -3.6702  3.7201   2
   5   2   0 2.09400 5.03760   1
  -5   2   0 4.50849 5.91292   1
  -6   2   0 1085.91   63.05   5
   6   2   0 950.149  62.771   1
  -6  -2   0 1031.75   63.83   1
   6  -2   0 1206.64   58.81   2
  -6   2   0 1076.30   64.60   1
   7   2   0 5.19526 6.86558   1
  -7  -2   0 3.21427 6.39116   1
  -7   2   0 2.02442 6.02643   1
  -7   2   0 -3.7507  5.6063   5
   7  -2   0 4.73319 5.29420   2
  -8  -2   0 1356.38   81.62   1
  -8   2   0 1255.51   77.67   5
   8  -2   0 1427.16   73.50   2
  -8   2   0 1356.26   80.97   1
  -9   2   0 8.80108 8.35348   1
  -9   2   0 -0.7758  6.6473   5
  -9  -2   0 3.68635 8.45106   1
 -10   2   0 2.91334 8.38901   5
 -10  -2   0  7.4563 10.0157   1
 -10   2   0 15.9732  9.2635   1
   0  -3   0 2.49829 2.01602   3
   0   3   0 3.28377 2.22570   3
   1   3   0 2.47643 1.83455   3
  -1  -3   0 1.19045 1.75152   3
   1  -3   0 6.18401 2.30799   3
  -1   3   0 1.79924 1.41304   7
  -2   3   0 6314.61  241.26   7
   2  -3   0 5347.79  274.28   2
   2   3   0 5640.17  324.79   3
  -2  -3   0 5892.20  324.72   3
  -3  -3   0 18.1215  4.9382   3
   3  -3   0 -1.4278  2.6599   3
  -3  -3   0 -1.5469  2.0453   2
   3  -3   0 17.1910  4.6963   2
   3   3   0 -0.5592  2.4869   3
  -4  -3   0 139.543  11.678   2
   4  -3   0 145.649  12.908   2
   4   3   0 189.121  12.983   2
  -4   3   0 129.257  15.828   1
   4  -3   0 149.941  16.135   3
  -5  -3   0 -0.2499  3.9491   1
   5   3   0 -0.0602  4.5513   1
   5   3   0 -1.8659  3.6496   2
  -5   3   0 1.48240 4.86028   5
   5  -3   0 -5.5866  3.7837   2
  -5  -3   0 -0.4314  3.6667   2
  -5   3   0 11.3765  6.3712   1
  -6   3   0 2046.28  114.47   1
  -6   3   0 2124.62  113.23   5
  -6   3   0 2021.20  114.36   1
   6   3   0 1964.85  113.50   1
  -6  -3   0 1976.72  112.96   1
   6  -3   0 2297.58  106.56   2
  -7   3   0 -0.2081  7.1510   1
   7   3   0 -5.9036  5.7404   1
  -7   3   0 5.52247 6.88724   5
  -7  -3   0 2.04587 6.61297   1
   7  -3   0 0.33536 4.94529   2
  -8  -3   0 244.399  25.418   1
   8  -3   0 257.919  20.750   2
  -8   3   0 248.091  23.577   5
  -8   3   0 236.578  23.692   1
   8   3   0 228.155  23.890   1
  -9  -3   0 3.98105 8.24878   1
  -9   3   0 6.72005 7.91354   5
  -9   3   0 1.98953 7.73508   1
   9  -3   0 -5.2913  5.2722   2
 -10   3   0 281.302  27.437   1
 -10   3   0 292.573  26.708   5
 -10  -3   0 283.646  29.073   1
   0   4   0 9518.36  539.62   3
   0  -4   0 9999.99  539.64   3
   0  -4   0 9601.20  455.47   2
  -1   4   0 1.30291 2.23155  12
   1  -4   0 0.16399 1.76090   2
   1   4   0 3.73141 2.24351   3
  -1  -4   0 1.89970 1.85899   2
   1  -4   0 -0.9719  1.5606   3
  -1   4   0 2.90122 1.83842   7
  -1  -4   0 0.14483 1.81911   3
   2  -4   0 988.451  52.057   2
  -2   4   0 1099.92   46.07   7
  -2   4   0 934.773  57.111  12
  -2  -4   0 1129.30   51.92   2
  -2  -4   0 1026.26   61.92   3
   2   4   0 1038.82   61.89   3
   3   4   0 3.48013 3.00366   3
   3  -4   0 0.05167 2.86731   2
  -3   4   0 -0.9727  3.0259  12
   3  -4   0 5.84193 3.85706   3
  -3  -4   0 0.53972 1.81241   3
  -3  -4   0 10.4685  3.3470   2
  -3   4   0 -0.2594  2.5767   1
   4  -4   0 926.036  52.004   2
   4   4   0 933.116  53.756   1
  -4  -4   0 1027.32   50.50   2
  -4   4   0 942.403  55.281   1
  -5  -4   0 0.66442 4.35922   1
  -5  -4   0 1.41654 3.41465   2
   5  -4   0 2.10903 4.78268   2
  -5   4   0 -4.5953  4.5852   5
   5   4   0 36.4857  8.3159   1
  -5   4   0 0.69321 5.43037   1
   6   4   0 57.7168 11.3821   1
  -6   4   0 52.5095 11.8453   1
  -6  -4   0 57.2807 11.7457   1
  -6   4   0 48.6150 11.8519   5
   6  -4   0 53.1951 10.2601   2
  -7   4   0 5.35946 7.45718   5
  -7   4   0 1.64417 6.41651   1
  -7   4   0 0.13870 6.33115   1
  -7  -4   0 3.85760 7.31265   1
   7  -4   0 3.37050 5.77364   2
   7   4   0 2.54388 6.10105   1
   8  -4   0 2028.12   98.56   2
   8   4   0 1700.09  105.17   1
  -8  -4   0 1737.60  107.14   1
  -8   4   0 1921.93  105.80   5
  -8   4   0 1912.95  106.82   1
  -9   4   0 8.06840 8.73349   5
   9  -4   0 0.30315 5.86479   2
  -9   4   0 8.10327 8.42900   1
   9   4   0 6.54100 8.05826   1
  -9  -4   0 0.87064 9.16700   1
 -10   4   0 358.032  31.007   1
 -10  -4   0 390.508  34.697   1
 -10   4   0 322.792  29.414   5
   0   5   0 6.82105 2.98286   3
   0  -5   0 0.66079 1.98735   2
   0  -5   0 2.05758 2.59733   3
  -1  -5   0 0.52369 1.86697   3
   1   5   0 0.52364 1.90024   3
  -1   5   0 7.12334 2.86855  12
   1  -5   0 6.60867 2.48509   2
  -1  -5   0 1.70075 2.00783   2
   1  -5   0 2.94285 2.29412   3
  -2   5   0 1760.51   76.66   7
   2   5   0 1759.21  103.43   3
  -2   5   0 1799.65   92.19   1
   2  -5   0 1716.80   87.18   2
  -2  -5   0 1804.48  103.67   3
   2  -5   0 1796.85  103.91   3
   2   5   0 1845.26   91.96   1
  -2  -5   0 1786.06   86.81   2
  -2   5   0 1711.56   96.11  12
  -3   5   0 1.26587 3.35078  12
   3   5   0 -2.2030  2.5505   1
   3  -5   0 1.01433 2.93894   2
  -3   5   0 -1.2052  2.7042   1
  -3  -5   0 0.18704 2.31675   2
   4  -5   0 364.345  23.086   2
  -4  -5   0 359.948  21.059   2
   4   5   0 294.212  21.855   1
  -4   5   0 305.618  24.093  12
  -4   5   0 331.401  23.667   1
  -4   5   0 350.689  24.484   5
  -4   5   0 296.834  21.907   4
  -4  -5   0 350.144  22.573   1
   5  -5   0 15.5166  6.6785   2
   5   5   0 1.61188 4.17959   1
  -5  -5   0 5.21875 4.43698   2
  -5   5   0 2.13532 5.07036   4
  -5   5   0 3.63427 5.44485   1
  -5   5   0 1.27233 5.64131   5
  -5  -5   0 5.09993 4.61447   1
   6  -5   0 2885.73  139.20   2
   6   5   0 2646.90  145.16   1
  -6   5   0 2674.30  147.77   1
  -6   5   0 2743.19  147.02   5
  -6  -5   0 2692.98  145.42   1
  -7  -5   0 0.13805 6.66831   1
  -7   5   0 20.8360  9.9073   5
   7   5   0 0.07992 6.07325   1
  -7   5   0 5.24347 7.25505   1
  -7   5   0 -3.4188  6.4137   1
   7  -5   0 2.27760 5.81410   2
  -8   5   0 430.588  34.946   5
  -8  -5   0 377.384  33.857   1
   8  -5   0 491.074  31.895   2
  -8   5   0 402.325  33.110   1
   8   5   0 348.491  31.409   1
   9   5   0 1.76774 7.35158   1
  -9  -5   0 -0.0886  8.8902   1
  -9   5   0 -1.0370  7.7168   1
  -9   5   0 22.3144 10.6131   5
   9  -5   0 -2.7739  6.6086   2
   0   6   0 3160.30  153.83   1
   0   6   0 3027.95  144.67   8
   0  -6   0 3118.65  172.60   3
   0   6   0 2912.39  172.54   3
   0  -6   0 2949.90  145.08   2
  -1  -6   0 3.42308 2.48136   2
  -1   6   0 5.40556 3.15931  12
  -1   6   0 -2.6247  2.4003   8
   1   6   0 8.73800 4.29211   8
  -1   6   0 10.7663  3.3226   1
  -1   6   0 4.86204 2.24522   7
   1  -6   0 -0.5070  1.8858   2
   1   6   0 13.7404  3.4843   1
  -2  -6   0 111.638   8.799   2
  -2   6   0 115.584  10.503  12
   2  -6   0 97.6870  8.8530   2
  -2   6   0 98.9839 10.3568   5
  -2   6   0 114.785   8.211   7
  -2   6   0 103.079   9.528   1
  -2   6   0 102.236  12.326   4
   2   6   0 100.505   9.221   1
  -2   6   0 112.631   9.257   8
  -3   6   0 3.46681 4.00642   5
   3  -6   0 2.58139 3.42032   2
  -3  -6   0 6.41536 3.22940   2
  -3   6   0 0.64016 2.05556   7
  -3   6   0 4.07522 4.88988   4
  -3   6   0 0.78871 3.03157   1
  -3   6   0 2.77912 3.98614  12
   3   6   0 1.38268 2.96292   1
  -4   6   0 3080.09  164.44  12
   4   6   0 3078.62  156.68   1
  -4   6   0 2929.60  157.52   5
   4  -6   0 3174.50  149.61   2
  -4   6   0 3013.83  144.74   4
  -4  -6   0 3048.08  147.55   2
  -4   6   0 2868.92  157.40   1
  -5   6   0 0.99741 5.22568   1
   5   6   0 3.86838 4.32048   1
  -5  -6   0 3.33615 4.10473   2
  -5   6   0 -1.4591  4.6413   5
   5  -6   0 3.04859 4.65349   2
  -5   6   0 6.84746 6.44252   4
  -6   6   0 155.700  20.481   5
  -6   6   0 221.532  21.251   1
   6   6   0 162.659  16.533   1
   6  -6   0 132.322  17.875   2
  -7   6   0 3.79313 7.41133   1
   7   6   0 6.81299 6.49794   1
   7  -6   0 -3.4590  6.1013   2
  -7   6   0 2.66312 7.45378   1
  -7   6   0 8.08663 9.10354   5
  -8   6   0 433.986  35.014   1
  -8   6   0 384.110  33.833   1
   8   6   0 338.173  31.433   1
  -8   6   0 428.134  36.016   5
   8  -6   0 520.953  33.283   2
   9  -6   0 -6.3320  5.9058   2
  -9   6   0 3.50945 8.45151   1
   9   6   0 4.52668 7.28964   1
  -9   6   0 4.63333 9.42240   5
   0   7   0 17.2833  4.1577   1
   0   7   0 -0.0562  3.2356   8
   0   7   0 1.67387 3.53359   4
   0  -7   0 13.2438  3.4697   2
   1  -7   0 0.59350 2.20843   2
  -1   7   0 1.53172 3.49238   5
  -1   7   0 3.88456 2.38186   7
   1   7   0 0.31957 2.23813   1
  -1  -7   0 1.57714 2.27133   2
  -1   7   0 19.8339  5.2098   8
  -1   7   0 13.3314  3.9930   1
  -1   7   0 0.06107 3.96963   4
   1   7   0 3.01737 4.22026   8
   1   7   0 1.45253 3.70466   4
   2  -7   0 2692.09  134.81   2
   2   7   0 2775.65  142.46   1
  -2  -7   0 2844.25  134.83   2
  -2   7   0 2787.10  132.85   8
  -2   7   0 2793.03  142.85   1
  -2   7   0 2745.95  143.34   5
  -2   7   0 2900.82  119.18   7
  -2   7   0 2834.30  148.49  12
  -2   7   0 2614.88  132.35   4
   3   7   0 1.10006 3.08069   1
  -3   7   0 0.76345 2.43331   7
  -3   7   0 -3.9702  3.1399   5
  -3   7   0 1.32399 4.14561  12
  -3   7   0 -0.4498  4.5915   4
   3  -7   0 17.8269  5.1525   2
  -3  -7   0 3.16308 3.37858   2
  -3   7   0 -2.5837  3.2060   1
  -4  -7   0 57.5340  8.5956   2
  -4   7   0 61.0935 10.8327   5
   4   7   0 71.9606  9.9442   1
  -4   7   0 42.0557 10.1866   4
  -4   7   0 50.2886  9.7144   1
   4  -7   0 69.1147  9.9462   2
   5  -7   0 -6.3009  4.3462   2
  -5   7   0 5.77791 6.45918   4
   5   7   0 3.04337 4.63023   1
  -5  -7   0 5.21962 4.42561   2
  -5   7   0 4.03911 5.89614   1
  -5   7   0 -3.5191  5.0085   5
  -6   7   0 1414.81   83.80   5
  -6   7   0 1392.72   74.71   4
  -6   7   0 1378.56   83.61   1
   6  -7   0 1503.80   78.47   2
   6   7   0 1369.66   79.89   1
  -7   7   0 -6.1978  7.0650   1
   7  -7   0 -0.3362  6.2023   2
  -7   7   0 -0.3116  8.1210   5
   7   7   0 7.29495 6.66994   1
  -8   7   0 179.139  24.707   5
   8   7   0 113.695  18.333   1
   8  -7   0 174.222  20.781   2
  -8   7   0 188.531  24.241   1
  -8   7   0 167.062  23.301   1
  -9   7   0 2.97897 8.31304   1
   9   7   0 -1.0192  7.3203   1
  -9   7   0 -0.0543  9.8006   5
   9  -7   0 3.97411 7.61862   2
   0   8   0 2842.55  137.08   8
   0  -8   0 2786.68  136.75   2
   0   8   0 2888.74  145.11   1
   0   8   0 2799.12  134.16   4
  -1   8   0 -0.2766  3.4635   8
  -1   8   0 17.3659  4.7665   1
  -1   8   0 -0.2196  3.6966   5
  -1   8   0 3.73868 4.71657   4
  -1   8   0 -0.9876  2.1040   7
   1   8   0 0.80011 3.83521   4
   1   8   0 3.46344 3.29568   1
   1  -8   0 1.00053 2.63837   2
   1   8   0 2.28167 4.48669   8
  -1  -8   0 0.88489 2.30374   2
   2  -8   0 897.283  49.014   2
   2   8   0 971.112  51.925   1
  -2   8   0 930.258  52.236   1
  -2   8   0 900.870  53.487   5
  -2  -8   0 905.116  48.658   2
  -2   8   0 913.928  51.114   4
   2   8   0 1016.35   48.45   4
  -2   8   0 950.428  49.035   8
  -2   8   0 938.807  54.230  12
  -2   8   0 879.991  43.303   7
   2   8   0 928.382  51.984   8
   3  -8   0 4.95055 4.24714   2
  -3   8   0 0.09546 5.21753   4
   3   8   0 2.93495 3.85429   1
  -3   8   0 -5.4203  3.8015   5
  -3   8   0 0.04958 2.76409   7
  -3   8   0 0.02452 3.65328   1
  -3  -8   0 2.98828 3.48852   2
  -4  -8   0 533.134  30.368   2
   4   8   0 489.158  31.910   1
  -4   8   0 436.448  32.233   4
  -4   8   0 484.287  33.501   5
  -4   8   0 529.388  33.586   1
   4  -8   0 472.876  30.254   2
   5   8   0 -3.3134  3.7400   1
  -5   8   0 16.6656  8.0969   4
  -5  -8   0 1.85660 4.15859   2
  -5   8   0 2.91344 6.20298   1
  -5   8   0 -6.0651  5.2144   5
   5  -8   0 -1.9564  5.2356   2
  -6   8   0 29.4349 10.3915   4
  -6   8   0 31.0687 10.9908   1
   6  -8   0 23.0857  8.7251   2
  -6   8   0 28.6486 10.5963   5
   6   8   0 30.0549  8.6735   1
   7  -8   0 -0.0341  6.0055   2
  -7   8   0 -7.9411  7.5532   1
  -7   8   0 -7.0030  7.9236   5
   7   8   0 6.40144 6.46055   1
  -8   8   0 1960.80  109.27   1
  -8   8   0 2017.74  110.55   5
   8   8   0 1635.94  104.87   1
  -8   8   0 1871.13  108.53   1
   0   9   0 -0.1518  3.2230   1
   0   9   0 2.88255 4.99476   4
   0  -9   0 0.26980 2.54148   2
   0   9   0 7.68694 5.08548   8
   0   9   0 5.20483 3.00349   7
  -1   9   0 -4.0030  4.1809   4
  -1  -9   0 3.89698 3.19891   2
   1   9   0 -2.6413  2.7823   1
  -1   9   0 9.06438 5.03275   8
  -1   9   0 5.59076 3.98349   1
   1   9   0 4.30561 4.63756   4
  -1   9   0 1.66433 2.68017   7
   1   9   0 -0.0620  4.4699   8
   1  -9   0 0.76939 2.96588   2
  -2   9   0 1322.53   70.90   4
  -2   9   0 1301.54   61.23   7
   2  -9   0 1319.62   69.18   2
  -2   9   0 1264.20   74.63   5
  -2   9   0 1363.61   69.20   8
  -2   9   0 1350.56   73.73   1
   2   9   0 1445.00   73.03   8
   2   9   0 1430.66   67.72   4
  -2  -9   0 1386.07   68.90   2
   2   9   0 1311.69   72.81   1
  -3   9   0 -0.9490  3.7824   1
  -3  -9   0 -1.6817  3.1084   2
  -3   9   0 -2.7433  4.9256   4
  -3   9   0 14.6832  6.7166   5
   3  -9   0 0.85261 4.04227   2
  -3   9   0 8.85663 3.87922   7
   3   9   0 1.64319 6.18769   8
   3   9   0 -5.4318  3.0077   1
   4   9   0 6.91415 5.18551   1
  -4  -9   0 9.52957 4.75598   2
  -4   9   0 3.52716 5.71988   1
  -4   9   0 12.8006  7.0450   5
   4  -9   0 4.48605 5.05825   2
  -4   9   0 11.4351  7.9889   4
   5  -9   0 9.52568 6.08263   2
  -5   9   0 -1.0954  6.0168   1
  -5   9   0 11.6191  8.3157   4
   5   9   0 -1.1663  4.1321   1
  -5  -9   0 2.95717 4.77802   2
  -5   9   0 4.14920 6.57475   5
   6  -9   0 1250.20   70.28   2
   6   9   0 1098.94   71.15   1
  -6   9   0 1294.27   76.89   1
  -6   9   0 1283.33   70.72   4
  -6   9   0 1338.30   76.32   5
  -7   9   0 -0.9832  8.1357   5
  -7   9   0 8.08963 9.42554   1
   7  -9   0 -3.5210  6.6614   2
   7   9   0 -0.8433  5.7061   1
   0 -10   0 1805.87   92.09   2
   0  10   0 1931.60   94.50   8
   0  10   0 1740.21   81.72   7
   0  10   0 1902.65   98.12   1
   0  10   0 1872.24   92.31   4
  -1 -10   0 0.75668 3.24369   2
  -1  10   0 0.91824 3.89776   1
  -1  10   0 2.75247 5.43907   4
  -1  10   0 1.87781 2.66659   7
  -1  10   0 1.27681 4.55067   8
   1  10   0 3.60938 5.52394   8
   1  10   0 -0.0501  4.6881   4
   1 -10   0 -1.6209  3.0482   2
   1  10   0 0.72956 3.29793   1
   2  10   0 99.7386 12.2895   4
   2  10   0 83.6525 13.3427   8
  -2 -10   0 70.9818  9.3137   2
   2  10   0 68.9750 10.1947   1
  -2  10   0 97.3919 12.1422   8
  -2  10   0 72.0065 12.5435   4
   2 -10   0 86.3623 10.4592   2
  -2  10   0 68.2973  8.6991   7
  -2  10   0 76.8102 12.0996   5
  -2  10   0 85.7850 11.5514   1
   3 -10   0 1.52241 4.05039   2
  -3  10   0 4.12285 3.55666   7
   3  10   0 1.98063 3.91652   1
  -3  10   0 1.91994 6.42957   4
  -3  10   0 0.55887 4.29152   1
  -3 -10   0 7.51915 4.19242   2
   3  10   0 18.7841  8.5676   8
  -3  10   0 -6.2044  4.4977   5
   4  10   0 1591.13   89.05   1
   4  10   0 1561.00   89.43   8
  -4  10   0 1654.88   91.64   5
  -4 -10   0 1602.20   83.39   2
  -4  10   0 1717.15   90.96   1
   4 -10   0 1680.64   85.44   2
  -4  10   0 1474.23   85.97   4
   5  10   0 5.94097 5.30483   1
  -5  10   0 -2.4631  6.8239   4
  -5  10   0 -4.1229  6.1386   1
  -5  10   0 -4.1727  6.7437   5
   5 -10   0 0.75860 5.50569   2
   6 -10   0 30.0515  9.8564   2
  -6  10   0 47.1011 13.2151   4
  -6  10   0 28.5756 11.3821   5
  -6  10   0 48.1381 13.2540   1
   6  10   0 26.5578  8.9595   1
   7 -10   0 -2.0505  7.0722   2
  -7  10   0 5.46711 8.52801   1
  -7  10   0 13.1220  9.8002   5
   7  10   0 -2.6964  5.5007   1
   0  11   0 6.91253 3.78727   7
   0  11   0 0.29262 5.15509   4
   0 -11   0 1.13177 3.44984   2
   0  11   0 6.27304 4.66657   1
   0  11   0 2.51463 5.24034   8
  -1  11   0 0.54436 4.56339   1
   1  11   0 0.33273 2.96732   7
  -1 -11   0 3.13716 3.69756   2
  -1  11   0 1.38343 3.15137   7
  -1  11   0 8.49714 5.97874   8
   1  11   0 -0.8231  3.9330   1
   1  11   0 -1.9574  4.7966   8
   1  11   0 8.08512 5.57023   4
  -1  11   0 3.75898 5.96751   4
   1 -11   0 2.03053 3.89996   2
  -2  11   0 602.597  33.242   7
   2  11   0 627.607  39.764   1
   2  11   0 644.879  41.292   8
   2 -11   0 692.522  38.548   2
  -2  11   0 675.747  41.006   1
  -2  11   0 650.063  41.354   4
  -2  11   0 708.057  39.576   8
  -2 -11   0 648.066  37.258   2
  -3  11   0 4.31631 5.58809   1
   3  11   0 1.61870 4.50280   1
   3 -11   0 -0.5958  4.4550   2
  -3  11   0 3.46147 6.90343   4
  -3  11   0 7.75274 6.41354   5
   3  11   0 0.63125 6.89342   8
  -3 -11   0 1.23254 3.81582   2
  -3  11   0 1.25214 3.43673   7
   4  11   0 32.9556 11.4859   8
  -4  11   0 32.7167 11.0666   4
  -4  11   0 56.2255 11.2298   1
  -4  11   0 42.7186 10.8119   5
   4  11   0 52.8981 10.2294   1
  -4 -11   0 45.1947  8.6428   2
   4 -11   0 38.3924  9.1636   2
  -5  11   0 9.01896 8.27411   5
   5  11   0 -6.8973  7.3846   8
  -5  11   0 1.79036 8.61806   4
  -5  11   0 4.41462 7.34604   1
   5  11   0 1.69389 5.14117   1
   5 -11   0 -4.5454  5.4413   2
   6 -11   0 1124.97   61.81   2
  -6  11   0 1014.24   62.74   4
  -6  11   0 1113.72   67.99   5
   6  11   0 930.648  64.960   8
  -6  11   0 1132.23   67.49   1
   6  11   0 904.812  61.422   1
   0  12   0 1409.10   71.78   4
   0  12   0 1364.75   71.96   8
   0  12   0 1273.27   73.81   1
   0 -12   0 1347.70   69.57   2
   0  12   0 1263.06   61.52   7
   1  12   0 2.76438 6.38427   4
  -1  12   0 -0.5631  4.4895   1
  -1 -12   0 0.54731 3.69722   2
   1  12   0 2.50947 4.52654   1
   1  12   0 2.91677 3.72800   7
  -1  12   0 -2.8933  5.9840   4
  -1  12   0 -6.2858  4.3067   8
  -1  12   0 0.28427 3.43594   7
   1 -12   0 5.47889 4.71483   2
   1  12   0 5.04106 6.09023   8
  -2  12   0 284.406  18.792   7
  -2  12   0 298.142  25.582   4
   2 -12   0 299.712  21.474   2
   2  12   0 284.688  22.290   1
   2  12   0 269.086  23.580   8
  -2 -12   0 292.846  20.760   2
  -2  12   0 330.022  23.948   1
   3  12   0 -0.4403  6.4454   8
  -3  12   0 4.55534 7.10347   4
   3  12   0 13.3750  6.6023   1
   3 -12   0 -2.0680  5.0014   2
  -3 -12   0 4.28384 5.02049   2
  -3  12   0 0.34539 5.30177   1
   4  12   0 267.743  25.786   8
  -4 -12   0 261.283  20.225   2
  -4  12   0 260.180  23.072   1
   4  12   0 253.068  21.876   1
   4 -12   0 284.331  22.456   2
  -4  12   0 220.890  27.117   4
   0  13   0 4.72949 7.02589   4
   0 -13   0 16.5404  5.9220   2
   0  13   0 -3.3799  4.7227   1
   0  13   0 2.54848 5.83274   8
   1  13   0 8.19695 5.59409   1
  -1 -13   0 -0.2430  4.1834   2
  -1  13   0 -1.4900  5.0636   1
   1  13   0 2.06037 6.47763   4
  -1  13   0 -6.2745  4.6478   8
   1 -13   0 6.72385 5.23626   2
  -1  13   0 1.83574 7.08242   4
   1  13   0 5.25821 6.80217   8
   2  13   0 808.662  51.484   8
   2  13   0 823.154  51.257   1
   2 -13   0 887.606  49.357   2
  -2  13   0 814.844  52.708   4
  -2  13   0 924.868  52.834   1
   1   0   1 703.102  38.687   3
  -1   0  -1 662.911  38.882   3
  -1   0   1 661.519  40.214   3
   1   0  -1 625.558  39.998   3
   2   0   1 100.633   9.898   3
  -2   0  -1 107.420  10.186   3
   2   0  -1 99.4080 10.7728   3
  -2   0   1 92.6927 10.6453   3
  -3   0   1 6157.85  324.44   3
  -3   0  -1 5992.02  322.85   3
   3   0   1 4913.96  320.94   3
   3   0   1 5594.77  268.65   2
   3   0  -1 5825.00  322.62   3
  -4   0   1 600.409  33.921   2
   4   0  -1 594.297  41.477   3
  -4   0   1 568.055  42.719   3
   4   0   1 483.112  40.260   3
  -4   0  -1 578.366  41.883   3
   4   0   1 632.909  32.526   2
  -5   0   1 3469.92  177.49   1
   5   0  -1 3136.54  173.81   1
  -5   0  -1 3094.37  173.58   1
  -5   0   1 3391.92  165.46   2
  -5   0   1 3546.23  177.91   1
   5   0  -1 3441.15  164.16   2
  -5   0  -1 3522.55  198.87   3
  -6   0  -1 260.945  22.331   1
  -6   0   1 260.074  23.730   1
   6   0  -1 297.342  20.200   2
   6   0  -1 285.831  22.142   1
  -7   0  -1 53.4864 11.8645   5
  -7   0   1 53.8157 13.0205   1
   7   0  -1 50.5819 10.9490   1
  -7   0  -1 49.5019 11.6003   1
   8   0   1 10.8470  6.4040   2
  -8   0  -1 3.08618 6.98012   1
  -8   0   1 20.6888  9.5303   1
  -8   0  -1 17.8341  9.2020   5
   8   0  -1 22.6441  8.7647   1
  -9   0  -1 336.482  29.335   1
  -9   0   1 338.906  30.165   1
  -9   0  -1 285.751  27.203   5
   9   0   1 350.338  25.785   2
 -10   0   1 339.239  31.299   1
 -10   0  -1 336.250  31.630   1
 -10   0  -1 389.597  30.247   5
   0  -1   1 598.720  32.583   3
   0   1   1 614.661  33.861   3
   0  -1  -1 530.829  33.605   3
   1   1  -1 2358.70  132.02   3
   1  -1   1 2271.25  131.00   3
  -1  -1  -1 2361.19  131.56   3
   1   1   1 2314.25  131.48   3
  -1  -1   1 2302.49  132.21   3
  -1   1  -1 2446.10   97.46   7
  -2   1   1 127.386  12.326   3
  -2  -1  -1 153.376  12.138   3
   2   1  -1 146.816  13.267   3
   2  -1   1 114.921  12.068   3
   2   1   1 141.243  11.385   3
   2  -1  -1 164.534  13.302   3
  -2  -1   1 124.324  12.806   3
  -2   1  -1 141.901  11.350   3
   3  -1   1 2959.60  167.94   3
   3  -1   1 2956.75  139.27   2
  -3  -1  -1 2929.20  166.66   3
   3   1  -1 2520.25  167.61   3
  -3   1   1 2916.75  168.70   3
   3  -1  -1 3033.70  168.90   3
  -3   1  -1 2873.12  166.82   3
   3   1   1 2982.30  166.79   3
   3   1   1 2934.39  138.45   2
   4   1  -1 599.719  43.696   3
  -4  -1  -1 573.739  42.289   3
   4  -1   1 643.936  43.330   3
  -4   1   1 636.572  44.908   3
  -4   1  -1 647.782  43.422   3
  -4  -1   1 622.395  35.617   2
   4  -1  -1 583.202  34.787   2
   4   1   1 661.294  33.488   2
   4  -1  -1 604.866  44.047   3
   4   1   1 625.001  42.994   3
  -4   1  -1 607.104  36.915   1
  -4  -1   1 605.595  44.547   3
  -5  -1  -1 543.013  33.999   1
  -5   1   1 520.055  33.016   2
  -5   1   1 543.702  37.230   1
  -5   1   1 549.591  37.591   1
   5   1  -1 503.378  34.360   1
   5   1  -1 586.471  32.584   2
  -5  -1   1 532.377  33.190   2
  -5   1  -1 563.209  37.201   5
   5  -1  -1 582.976  35.623   1
   5  -1  -1 659.120  33.645   2
  -5   1  -1 534.845  41.087   3
   5   1   1 557.863  31.911   2
  -5  -1   1 534.499  37.151   1
  -5   1  -1 488.131  34.735   1
  -6   1   1 8.91519 7.54121   1
  -6   1   1 12.4941  7.8708   1
   6   1  -1 13.4513  6.2525   1
  -6   1   1 26.3937  8.0888   5
  -6  -1  -1 10.2451  5.9636   1
  -6   1  -1 1.09389 6.06126   5
   6  -1  -1 13.4849  6.2884   1
   6  -1  -1 3.89370 4.50580   2
  -6   1  -1 9.34266 6.13816   1
  -6  -1   1 7.02847 6.16134   1
  -7   1   1 1271.14   75.28   1
  -7  -1  -1 1093.24   72.04   1
   7  -1   1 1271.43   67.86   2
  -7   1   1 1153.83   70.18   5
   7   1  -1 1301.95   73.29   1
  -7   1  -1 1241.47   73.70   5
  -7  -1   1 1401.59   76.73   1
  -7   1  -1 1287.89   74.33   1
   7  -1  -1 1248.85   72.19   1
  -8  -1  -1 46.6838 12.4260   1
   8  -1   1 84.9023 12.6768   2
   8   1  -1 83.2889 14.1936   1
  -8  -1  -1 75.6794 14.6257   5
  -8   1   1 73.7112 15.0561   1
  -8   1  -1 55.6243 12.8356   5
  -8  -1   1 71.5616 14.9793   1
  -8   1  -1 66.5403 13.9918   1
  -9  -1  -1 334.754  30.316   1
   9  -1   1 401.926  27.249   2
  -9  -1  -1 322.210  28.325   5
  -9   1   1 355.329  30.483   1
  -9   1  -1 310.996  28.934   1
  -9   1  -1 301.796  27.353   5
  -9  -1   1 343.615  31.113   1
 -10  -1  -1 19.5626 10.0595   1
 -10  -1  -1 23.4169  9.7258   5
 -10   1   1 28.4013 11.0936   1
 -10   1  -1 37.6040 11.4568   5
 -10  -1   1 24.3437 10.7903   1
 -10   1  -1 25.5844 10.7644   1
   0   2   1 7.02188 2.58673   3
   0   2  -1 4.70637 1.57904   3
   0  -2  -1 5.59969 2.50514   3
   1   2  -1 4178.33  238.26   3
  -1  -2  -1 4107.94  238.76   3
  -1  -2   1 4457.98  238.56   3
  -1   2  -1 4411.40  177.17   7
   1   2   1 4214.46  238.81   3
  -2  -2  -1 1433.09   86.91   3
   2  -2   1 1488.14   87.08   3
   2   2  -1 1430.03   87.27   3
   2   2   1 1558.64   87.40   3
  -2  -2   1 1623.13   88.64   3
   2  -2  -1 1514.58   88.42   3
   3  -2   1 235.389  20.039   3
  -3  -2  -1 256.930  19.839   3
   3   2  -1 263.285  20.804   3
  -3  -2   1 250.540  20.443   3
   3  -2  -1 252.899  21.092   3
  -3  -2   1 258.694  16.219   2
   3   2   1 279.103  15.338   2
   3   2   1 258.164  19.375   3
  -4  -2  -1 24.3550  5.5700   1
   4  -2   1 24.7926  7.9341   3
  -4  -2  -1 15.2260  6.0312   3
   4   2  -1 27.6341  6.8531   1
  -4   2  -1 30.9647  7.2034   1
  -4   2  -1 22.4375  6.6409   3
   4  -2  -1 27.2332  6.4430   2
   4  -2  -1 28.6897  9.1753   3
   4   2   1 18.0720  4.5763   2
  -4  -2   1 33.5828  6.6047   2
   4   2   1 21.1151  6.4624   3
  -5  -2  -1 1240.82   66.54   1
   5  -2   1 1233.09   63.29   2
  -5   2   1 1174.14   69.71   1
   5   2  -1 955.760  66.259   1
  -5  -2   1 1195.92   69.48   1
   5   2   1 1272.36   62.37   2
  -5   2  -1 1157.71   67.94   1
  -5   2  -1 1205.70   69.12   5
  -5  -2   1 1183.11   63.77   2
   5  -2  -1 1211.68   69.64   1
   5  -2  -1 1353.59   64.62   2
  -6   2   1 57.1202 12.0766   1
   6   2  -1 26.4361  8.3588   1
   6  -2   1 42.9742  8.5475   2
  -6  -2  -1 36.4684  9.0448   1
  -6   2   1 46.5441 11.2927   1
  -6   2   1 43.1901  9.9246   5
   6   2   1 45.1066  8.3255   2
  -6  -2   1 62.9923 12.9914   1
  -6   2  -1 47.2766 10.5498   1
   6  -2  -1 37.5191  9.9532   1
  -6   2  -1 53.2127 11.3558   5
   6  -2  -1 32.2950  8.1098   2
  -6  -2   1 34.3093  8.5343   2
  -7   2   1 1002.06   62.18   1
   7   2  -1 986.220  60.196   1
   7  -2   1 964.452  54.958   2
  -7   2   1 978.235  58.659   5
  -7   2   1 1047.91   62.73   1
  -7  -2  -1 883.734  59.537   1
  -7   2  -1 924.280  60.275   1
  -7   2  -1 1028.50   61.31   5
   7  -2  -1 1067.02   55.91   2
  -7  -2   1 1022.83   63.22   1
   8  -2   1 14.2946  6.9311   2
   8   2  -1 22.6823  9.0724   1
  -8   2   1 8.64383 8.58929   1
  -8  -2  -1 10.6828  8.3712   1
  -8   2  -1 12.7650  8.2663   5
  -8   2  -1 20.7916  8.6150   1
  -8  -2   1 11.1853  9.5862   1
  -9   2   1 1813.71  103.24   1
  -9  -2  -1 1706.24  103.32   1
   9   2  -1 1849.50  102.15   1
  -9  -2  -1 1666.16   99.44   5
   9  -2   1 1743.02   93.35   2
  -9   2  -1 1748.41  102.19   1
  -9   2  -1 1741.84  100.43   5
  -9  -2   1 1905.49  104.78   1
  10  -2   1 17.4853  8.5020   2
 -10  -2  -1 30.0183 10.6365   5
 -10  -2  -1 39.9464 12.6520   1
 -10   2   1 28.3208 11.0510   1
 -10  -2   1 42.2538 13.6098   1
 -10   2  -1 27.5283 10.8446   5
 -10   2  -1 14.8173  9.2827   1
   0   3  -1 44.9047  4.0403   3
   0  -3  -1 42.3007  4.7887   3
   0  -3   1 42.1201  4.1179   3
   0   3   1 47.0342  5.1574   3
   1   3  -1 3000.47  169.57   3
  -1   3   1 3145.61  126.24   7
  -1  -3   1 3023.26  169.77   3
   1   3   1 3008.75  170.57   3
  -1   3  -1 3152.46  126.51   7
   1  -3  -1 2822.39  170.60   3
  -2  -3  -1 26.8839  5.4470   3
   2   3  -1 42.4033  6.3198   3
   2  -3   1 23.6470  4.6354   2
  -2  -3   1 23.8079  5.3094   3
  -2  -3   1 32.9384  4.4227   2
   2   3   1 35.7053  5.8950   3
  -2   3  -1 24.8206  3.7906   7
  -3  -3  -1 2272.30  134.62   3
   3  -3   1 1944.92  113.49   2
   3  -3   1 2352.40  135.61   3
   3   3  -1 2325.80  135.36   3
  -3  -3   1 2688.91  137.14   3
   3  -3  -1 2380.34  136.74   3
   3  -3  -1 2385.56  114.85   2
   3   3   1 2480.98  112.74   2
  -3  -3   1 2332.09  113.14   2
   3   3   1 2211.10  134.46   3
  -4  -3  -1 427.411  25.480   1
  -4   3   1 355.800  26.556   1
   4   3  -1 425.823  27.330   1
   4  -3   1 413.371  25.294   2
   4  -3   1 396.263  31.025   3
   4  -3  -1 407.817  26.042   2
  -4  -3   1 409.826  24.446   2
  -4   3  -1 390.051  27.815   1
  -4   3  -1 368.245  27.429   1
   4   3   1 456.663  23.862   2
  -5   3   1 706.948  45.521   1
  -5  -3  -1 699.644  41.763   1
  -5   3   1 607.036  42.055   5
   5   3  -1 688.221  43.863   1
   5  -3   1 740.437  40.825   2
  -5   3  -1 703.654  44.551   1
  -5  -3   1 729.809  45.143   1
   5  -3  -1 736.101  45.693   1
  -5  -3   1 711.735  40.367   2
   5  -3  -1 727.690  41.662   2
  -5   3  -1 708.813  44.579   1
   5   3   1 715.624  42.972   1
   5   3   1 789.077  39.647   2
  -5   3  -1 681.307  44.704   5
   6   3  -1 194.986  19.530   1
  -6  -3  -1 232.655  19.561   1
   6  -3   1 265.668  19.169   2
  -6   3   1 229.254  22.065   1
  -6   3   1 215.793  20.217   5
   6   3   1 222.694  20.449   1
  -6  -3   1 204.400  18.255   2
   6   3   1 241.469  18.060   2
  -6   3  -1 245.082  22.323   5
   6  -3  -1 255.835  19.432   2
  -6  -3   1 243.173  22.516   1
  -6   3  -1 236.008  21.089   1
   7   3  -1 644.741  44.855   1
   7  -3   1 735.131  41.304   2
  -7   3   1 633.166  46.321   1
  -7   3   1 700.391  44.701   5
  -7  -3  -1 690.838  45.039   1
  -7   3   1 647.691  46.477   1
  -7   3  -1 639.387  45.031   1
   7  -3  -1 743.693  41.980   2
  -7  -3   1 702.242  47.325   1
  -7   3  -1 693.966  46.364   5
  -8  -3  -1 330.420  29.328   1
  -8   3   1 412.629  32.261   1
  -8   3   1 342.853  28.146   5
   8  -3   1 378.117  26.293   2
   8   3  -1 356.460  29.611   1
  -8   3  -1 329.689  29.496   5
  -8   3  -1 343.710  29.107   1
  -8  -3   1 352.992  31.310   1
   9  -3   1 176.003  17.328   2
  -9   3   1 209.753  24.965   1
  -9  -3  -1 183.709  24.183   1
   9   3  -1 200.909  24.281   1
  -9   3  -1 207.866  24.493   1
  -9  -3   1 157.741  23.387   1
  -9   3  -1 165.640  22.374   5
 -10   3   1 13.9912  9.9258   1
  10   3  -1 11.6530  9.2075   1
 -10  -3  -1 0.69611 9.02725   1
 -10  -3  -1 12.8082  8.9647   5
  10  -3   1 6.40317 7.35601   2
 -10   3  -1 7.91292 8.30038   1
 -10   3  -1 21.3970  9.6218   5
 -10  -3   1  6.2111 10.4787   1
   0   4  -1 5.08272 2.33859   3
   0  -4   1 3.94793 1.78311   2
   0   4  -1 0.29333 1.84084  12
   0  -4  -1 -3.6523  0.9986   3
   0  -4   1 -2.7337  1.5060   3
   0   4   1 6.56290 2.94501   3
  -1   4   1 371.869  17.696   7
   1  -4   1 327.953  19.275   2
   1   4  -1 351.590  23.145   3
   1  -4   1 372.567  23.197   3
  -1  -4  -1 398.096  24.790   3
  -1   4  -1 329.447  21.219  12
   1   4   1 389.188  24.503   3
  -1  -4   1 395.881  23.847   3
  -1  -4   1 395.606  19.675   2
   1  -4  -1 380.617  20.468   2
  -1   4  -1 379.370  17.995   7
  -2   4   1 401.562  19.706   7
  -2  -4  -1 427.137  27.323   3
   2  -4   1 380.738  22.011   2
   2   4  -1 399.748  26.414   3
   2   4   1 397.065  26.985   3
   2  -4  -1 386.406  22.798   2
  -2  -4   1 408.873  21.900   2
  -2   4  -1 406.720  19.838   7
  -2  -4   1 409.488  26.420   3
   3   4  -1 3559.53  173.77   1
   3  -4   1 3131.97  164.34   2
  -3   4   1 3460.77  174.21   1
   3   4  -1 3291.68  194.64   3
   3  -4   1 3520.29  195.48   3
  -3  -4  -1 3385.60  194.60   3
  -3  -4  -1 3436.65  163.85   2
  -3  -4   1 3370.41  163.52   2
  -3   4  -1 3218.09  174.28   1
  -3   4  -1 3535.11  170.71   6
   3  -4  -1 3471.20  196.37   3
   3  -4  -1 3429.20  165.24   2
   3   4   1 3461.29  163.33   2
  -3  -4   1 3512.07  195.15   3
   4   4  -1 123.758  11.792   1
  -4  -4  -1 100.258   9.813   1
   4  -4   1 117.417  13.577   3
  -4   4   1 85.1815 11.9493   1
   4  -4   1 78.5832 10.8106   2
  -4  -4  -1 89.7659  9.0984   2
  -4   4  -1 91.1787 13.4226   1
   4   4   1 101.280  10.434   1
  -4   4  -1 97.2908 12.9336   5
  -4   4  -1 104.801   9.353   6
   4   4   1 115.439   9.356   2
   4  -4  -1 121.570  13.255   2
  -4  -4   1 104.022   9.468   2
  -5   4   1 2589.04  154.20   1
  -5   4   1 2729.97  152.77   5
   5   4  -1 3059.21  154.47   1
   5  -4   1 3037.37  145.95   2
  -5  -4  -1 2947.73  152.20   1
  -5   4  -1 2925.14  155.30   1
  -5   4  -1 3162.00  149.55   6
  -5   4  -1 2823.31  154.13   5
   5   4   1 3240.91  144.05   2
   5   4   1 2923.92  152.94   1
  -5  -4   1 2900.58  144.14   2
   5  -4  -1 2978.79  146.99   2
  -5   4  -1 2811.91  154.81   1
  -6  -4  -1 95.0636 13.8884   1
  -6   4   1 115.025  16.155   5
   6   4  -1 105.946  15.595   1
   6  -4   1 131.786  15.093   2
  -6   4   1 117.718  17.758   1
  -6  -4   1 119.024  13.907   2
  -6   4  -1 98.9672 15.4089   1
   6   4   1 117.298  15.471   1
   6  -4  -1 134.853  16.519   2
  -6   4  -1 121.332  17.479   5
  -7   4   1 30.7443 10.5750   5
  -7  -4  -1 71.8445 12.9424   1
   7   4  -1 31.5167 10.2982   1
   7  -4   1 68.7814 11.3205   2
  -7   4   1 58.7575 13.2681   1
  -7   4  -1 53.4894 11.7649   1
   7  -4  -1 76.3309 12.7942   2
  -7   4  -1 52.4070 12.9862   5
  -8   4   1 0.41882 7.08582   5
  -8   4   1 2.83955 7.85548   1
  -8  -4  -1 7.60166 7.90098   1
   8   4  -1 4.84194 7.26898   1
   8  -4   1 5.48573 5.99116   2
  -8   4   1 6.11207 7.68258   1
  -8   4  -1 5.50608 7.19680   1
  -8   4  -1 -1.6195  6.5479   5
   9   4  -1 382.106  32.055   1
   9  -4   1 437.954  29.693   2
  -9  -4  -1 372.325  33.695   1
  -9   4   1 395.893  34.001   1
  -9   4  -1 420.522  33.804   5
  -9   4  -1 387.989  32.419   1
  10  -4   1 165.875  18.579   2
 -10  -4  -1 113.108  20.833   1
  10   4  -1 149.076  20.780   1
 -10   4   1 132.399  20.949   1
 -10   4  -1 133.196  19.975   1
 -10   4  -1 151.616  21.726   5
   0  -5   1 745.377  38.723   2
   0  -5  -1 727.788  47.307   3
   0   5  -1 790.020  42.769  12
   0  -5  -1 737.483  39.606   2
   0   5   1 771.867  47.659   3
   0   5  -1 853.474  41.458   8
   0  -5   1 858.169  46.791   3
  -1  -5  -1 997.625  48.891   2
  -1   5   1 1026.46   43.02   7
   1   5  -1 972.935  57.111   3
   1  -5   1 962.036  56.947   3
   1   5  -1 970.824  50.381   8
   1  -5   1 939.768  47.937   2
   1  -5  -1 959.675  49.135   2
   1  -5  -1 848.137  57.693   3
  -1   5  -1 922.801  53.036  12
  -1  -5   1 1009.36   57.77   3
  -1   5  -1 1014.82   49.58   8
  -1   5  -1 1031.43   43.47   7
   1   5   1 944.609  58.305   3
  -1  -5   1 1008.66   48.22   2
   2  -5   1 191.723  12.998   2
  -2   5   1 189.540  14.373   1
  -2  -5  -1 221.507  13.671   2
   2   5  -1 234.082  14.205   1
   2   5  -1 217.944  15.830   3
  -2   5   1 193.747  11.717   7
  -2   5   1 192.087  14.917  12
   2  -5   1 219.536  15.971   3
  -2   5  -1 205.883  12.036   7
  -2   5  -1 194.750  14.088   1
  -2   5  -1 194.542  14.643  12
   2  -5  -1 192.634  13.783   2
  -2  -5   1 216.210  13.240   2
  -2  -5   1 212.503  15.971   3
  -3   5   1 2057.76  108.41   1
   3  -5   1 1948.34  102.06   2
  -3  -5  -1 2195.60  107.86   1
  -3  -5  -1 2116.75  101.87   2
   3   5  -1 2190.34  108.05   1
  -3   5  -1 2075.88   89.90   7
   3  -5  -1 2083.47  103.25   2
   3   5   1 2202.47  108.46   1
  -3   5  -1 1775.77  108.01   5
  -3   5  -1 1973.77  108.19   1
  -3   5  -1 2116.12  106.03   6
  -3  -5   1 2172.15  101.80   2
   4   5  -1 547.585  32.045   1
  -4  -5  -1 483.597  28.577   2
   4  -5   1 484.658  30.068   2
  -4   5   1 468.919  31.961   5
  -4  -5  -1 530.776  30.957   1
   4  -5   1 630.502  38.470   3
  -4   5   1 480.258  31.705   1
   4   5   1 473.027  30.348   1
   4  -5  -1 513.379  30.973   2
  -4   5  -1 438.782  32.152   1
  -4  -5   1 502.618  28.649   2
  -4   5  -1 431.566  31.989   5
  -4   5  -1 483.738  30.309   4
   4   5   1 519.533  28.553   2
  -5  -5  -1 309.916  21.643   1
  -5   5   1 252.356  22.355   5
   5   5  -1 318.034  23.081   1
  -5   5   1 282.659  23.373   1
   5  -5   1 268.856  21.087   2
   5   5   1 299.209  21.799   1
   5  -5  -1 347.358  23.736   2
  -5  -5   1 280.557  19.853   2
  -5   5  -1 289.660  21.437   4
  -5   5  -1 312.761  24.596   5
  -5   5  -1 330.928  24.878   1
  -6  -5  -1 49.2839  9.4798   1
   6  -5   1 12.5765  6.4596   2
  -6   5   1 22.8829  9.5545   1
  -6   5   1 19.4529  8.7819   5
   6   5  -1 14.8910  7.4493   1
   6   5   1 32.2208  8.6669   1
  -6  -5   1 25.5611  7.0358   2
   6  -5  -1 5.24335 6.86093   2
  -6   5  -1 19.5201  8.3069   1
  -6   5  -1 26.5078  9.4136   5
  -6   5  -1 21.0476  8.6679   1
  -7   5   1 1124.18   72.51   1
  -7   5   1 1154.57   70.99   5
  -7  -5  -1 1135.54   69.41   1
   7  -5   1 1290.91   66.37   2
   7   5  -1 1096.91   69.79   1
   7   5   1 1098.68   70.48   1
   7  -5  -1 1384.14   69.00   2
  -7   5  -1 1146.16   70.49   1
  -7   5  -1 1233.87   72.91   5
  -8   5   1 12.6732  9.1349   1
  -8  -5  -1 9.09220 7.97142   1
  -8   5   1 3.97854 8.03961   5
   8   5  -1 16.6348  8.2271   1
   8  -5   1 12.8862  7.0164   2
  -8   5   1 26.8052 10.9495   1
  -8   5  -1 5.51439 8.11147   5
   8  -5  -1 8.05603 7.62070   2
  -8   5  -1 10.8961  8.0477   1
  -9  -5  -1 262.606  28.195   1
  -9   5   1 316.445  29.363   1
   9  -5   1 387.928  26.519   2
   9   5  -1 287.326  26.980   1
  -9   5   1 300.521  28.262   5
  -9   5  -1 340.922  29.959   5
  -9   5  -1 293.696  27.118   1
   0  -6   1 0.48915 2.48077   3
   0  -6  -1 5.43090 2.78936   2
   0   6  -1 -0.7260  2.9947   8
   0   6  -1 6.59836 2.72461   1
   0  -6   1 -0.6985  1.6225   2
   0   6   1 -1.7814  2.7210   8
   0   6   1 -2.8026  2.0195   1
   1  -6   1 2354.77  123.71   2
   1   6  -1 2538.16  147.14   3
   1  -6   1 2616.74  147.29   3
   1   6  -1 2447.76  125.32   8
  -1   6   1 2720.91  123.23   8
  -1   6   1 2631.96  132.47   1
   1   6  -1 2609.03  131.22   1
  -1   6   1 2670.70  109.98   7
  -1  -6  -1 2491.38  124.77   2
  -1   6  -1 2508.51  136.69  12
  -1  -6   1 2517.54  124.04   2
   1  -6  -1 2552.17  125.21   2
   1   6   1 2668.76  132.37   1
  -1   6  -1 2653.34  110.42   7
  -1   6  -1 2628.83  124.54   8
  -1   6  -1 2661.60  131.58   1
  -1   6  -1 2635.53  122.41   4
  -1  -6   1 2693.94  147.94   3
  -2   6   1 207.978  13.137   8
  -2   6   1 191.841  15.308   5
  -2  -6  -1 197.903  13.344   2
   2  -6   1 186.467  12.898   2
   2   6  -1 196.068  13.717   1
   2   6  -1 189.840  15.823   8
   2  -6   1 207.024  15.750   3
  -2   6   1 190.532  14.470   1
  -2   6   1 182.457  11.704   7
  -2   6  -1 197.859  15.680   4
  -2   6  -1 203.391  12.231   7
  -2   6  -1 180.900  15.090   5
   2   6   1 220.177  14.757   1
  -2  -6   1 187.518  12.789   2
  -2   6  -1 192.644  14.894  12
   2  -6  -1 201.077  14.087   2
  -2   6  -1 191.577  14.157   1
  -3  -6  -1 485.312  28.208   2
  -3   6   1 497.991  30.536   1
  -3  -6  -1 532.286  30.208   1
   3  -6   1 434.953  27.787   2
  -3   6   1 483.019  30.918   5
   3   6  -1 528.276  30.318   1
  -3   6  -1 464.817  31.442  12
  -3  -6   1 542.555  28.328   2
  -3   6  -1 500.826  30.424   4
   3   6   1 491.260  30.003   1
   3  -6  -1 526.165  29.401   2
  -3   6  -1 471.347  30.350   1
  -3   6  -1 442.883  31.129   5
  -3   6  -1 500.311  25.180   7
   4   6  -1 147.547  12.956   1
  -4   6   1 146.206  14.334   5
   4  -6   1 147.134  13.071   2
  -4  -6  -1 137.324  11.990   2
  -4   6   1 136.995  13.567   1
  -4  -6  -1 159.635  12.964   1
  -4  -6   1 142.525  11.795   2
  -4   6  -1 144.779  16.676   4
   4   6   1 129.794  12.677   1
  -4   6  -1 139.443  14.437   5
  -4   6  -1 135.489  15.968   1
   4  -6  -1 152.269  13.884   2
  -4   6  -1 115.430  15.215  12
  -5   6   1 531.540  35.388   1
   5   6  -1 506.857  33.602   1
  -5  -6  -1 529.846  33.271   1
  -5   6   1 562.336  36.104   5
   5  -6   1 539.757  33.459   2
  -5   6  -1 499.297  32.937   4
  -5   6  -1 472.765  35.400   1
  -5  -6   1 528.991  31.141   2
  -5   6  -1 510.364  36.547   5
   5  -6  -1 518.001  33.827   2
   5   6   1 520.578  33.504   1
  -6   6   1 121.661  17.979   1
  -6  -6  -1 104.977  14.509   1
   6   6  -1 116.115  15.939   1
  -6   6   1 116.551  18.021   5
   6  -6   1 103.065  15.006   2
   6   6   1 114.532  14.814   1
  -6  -6   1 108.471  13.258   2
  -6   6  -1 138.299  18.099   1
  -6   6  -1 117.072  16.900   1
   6  -6  -1 137.480  17.572   2
  -6   6  -1 115.011  18.056   5
   7  -6   1 774.683  43.073   2
  -7   6   1 677.615  45.959   5
   7   6  -1 618.139  43.605   1
  -7   6   1 642.565  46.414   1
  -7  -6  -1 622.884  43.235   1
   7  -6  -1 693.108  43.265   2
  -7   6  -1 680.725  47.477   5
  -7   6  -1 599.271  43.329   1
   7   6   1 542.650  41.749   1
  -8   6   1 0.43801 8.00401   1
  -8   6   1 4.64898 7.82594   1
  -8  -6  -1 11.6769  9.0186   1
   8   6  -1 18.0906  8.8973   1
   8  -6   1 3.05686 6.90698   2
  -8   6   1 8.59227 9.21297   5
  -8   6  -1 -0.0024  7.0910   1
   8   6   1 9.88599 7.81919   1
  -8   6  -1 7.22538 9.77417   5
   8  -6  -1 8.28575 8.26295   2
  -9   6   1 1102.82   69.32   1
   9   6  -1 945.091  65.504   1
  -9  -6  -1 1010.94   68.83   1
   9  -6   1 1206.96   62.89   2
  -9   6   1 1123.18   67.99   5
  -9   6   1 1082.00   69.17   1
  -9   6  -1 918.954  64.618   1
  -9   6  -1 1098.67   70.14   5
   0   7   1 17.6507  5.2656   8
   0   7   1 9.20532 3.67349   1
   0   7  -1 10.9360  4.3975   4
   0  -7   1 11.3437  3.0308   2
   0  -7  -1 9.25947 3.31293   2
   0   7  -1 14.8433  3.9638   1
   0   7  -1 14.1283  5.4766   8
  -1   7   1 1436.52   68.88   8
  -1   7   1 1386.55   60.94   7
  -1   7   1 1380.81   73.74   1
   1  -7   1 1306.14   68.26   2
  -1  -7  -1 1373.16   69.17   2
   1   7  -1 1386.28   71.13   8
   1   7  -1 1414.65   67.93   4
   1   7  -1 1413.36   72.36   1
  -1   7  -1 1398.58   70.15   8
  -1  -7   1 1322.53   68.28   2
   1   7   1 1385.43   70.79   8
  -1   7  -1 1397.12   61.51   7
   1   7   1 1406.03   73.39   1
   1  -7  -1 1395.63   69.84   2
  -1   7  -1 1378.06   75.69  12
  -1   7  -1 1388.27   69.37   4
  -1   7  -1 1389.08   72.78   1
  -1   7  -1 1341.41   74.16   5
   2   7  -1 4.26658 3.09729   1
  -2   7   1 -0.9231  3.6627   5
   2   7  -1 3.86866 3.85645   4
   2  -7   1 6.81194 3.22475   2
  -2  -7  -1 7.86894 3.45827   2
  -2   7   1 9.45660 3.19553   7
  -2   7   1 15.1941  4.8326   1
   2   7  -1 3.57227 4.48222   8
  -2   7   1 12.2046  4.0867   8
  -2   7  -1 6.64595 5.21542   4
  -2   7  -1 0.99742 3.41903   8
  -2  -7   1 5.69762 2.95272   2
   2  -7  -1 9.09632 4.09006   2
  -2   7  -1 1.81160 2.52923   7
  -2   7  -1 5.39698 3.68403   1
   2   7   1 20.9394  5.1433   1
  -2   7  -1 0.02522 3.59436   5
  -2   7  -1 8.76005 4.09548  12
  -3   7   1 1250.23   70.80   1
   3  -7   1 1363.06   66.86   2
  -3   7   1 1269.74   71.57   5
  -3  -7  -1 1323.37   66.62   2
   3   7  -1 1390.43   70.47   1
   3  -7  -1 1293.34   67.61   2
  -3   7  -1 1216.34   70.64   1
  -3   7  -1 1292.69   58.92   7
  -3   7  -1 1126.64   70.75   5
  -3   7  -1 1273.85   67.63   4
   3   7   1 1343.61   70.88   1
  -3  -7   1 1384.09   66.43   2
  -3   7  -1 1310.60   73.95  12
  -4  -7  -1 266.667  18.786   1
  -4   7   1 222.390  19.018   1
   4  -7   1 250.116  18.085   2
  -4  -7  -1 256.274  17.846   2
   4   7  -1 238.127  18.196   1
  -4   7   1 227.256  19.809   5
  -4   7  -1 194.396  19.360   5
  -4   7  -1 243.603  20.754  12
  -4   7  -1 229.873  20.184   4
   4  -7  -1 256.023  19.072   2
  -4  -7   1 243.937  17.265   2
   4   7   1 242.754  18.488   1
  -4   7  -1 230.566  19.801   1
  -5  -7  -1 428.297  28.220   1
  -5   7   1 398.996  30.325   5
   5   7  -1 426.552  28.830   1
   5  -7   1 418.761  27.961   2
  -5   7   1 415.218  29.268   4
  -5   7   1 393.832  29.520   1
  -5   7  -1 399.791  31.270  12
  -5   7  -1 356.787  30.073   1
  -5   7  -1 419.289  31.170   5
   5  -7  -1 463.796  29.857   2
  -5   7  -1 414.971  29.127   4
  -5  -7   1 423.299  26.355   2
   5   7   1 362.309  27.234   1
  -6   7   1 98.5917 16.6368   5
   6  -7   1 106.113  15.282   2
  -6  -7  -1 128.807  16.149   1
   6   7  -1 99.0948 14.4445   1
  -6   7   1 98.9514 16.5409   1
  -6   7   1 113.240  16.246   4
  -6   7  -1 117.665  17.376   1
  -6   7  -1 108.408  17.311   5
  -6   7  -1 121.276  16.830   4
   6   7   1 104.980  15.081   1
   6  -7  -1 148.497  18.554   2
  -6  -7   1 125.745  14.051   2
   7   7  -1 431.531  33.076   1
   7  -7   1 456.419  32.837   2
  -7  -7  -1 442.881  33.739   1
  -7   7   1 465.668  36.094   5
  -7   7   1 487.371  37.882   1
  -7   7  -1 491.657  35.754   1
   7  -7  -1 446.434  34.053   2
   7   7   1 440.281  33.681   1
  -7   7  -1 436.581  34.728   1
  -7   7  -1 504.038  38.397   5
  -8   7   1 268.088  25.721   1
  -8  -7  -1 192.959  24.032   1
   8  -7   1 166.563  20.492   2
  -8   7   1 191.666  24.536   5
   8   7  -1 185.389  22.598   1
  -8   7  -1 201.027  26.631   5
   8  -7  -1 241.231  22.563   2
  -8   7  -1 159.025  21.624   1
   8   7   1 176.817  23.080   1
   9  -7   1 142.187  18.777   2
   9   7  -1 113.065  17.980   1
  -9   7   1 158.136  22.294   5
  -9   7  -1 166.406  24.053   5
   0   8   1 -3.0836  2.5122   1
   0   8  -1 1.50410 3.95773   4
   0   8  -1 0.66720 3.71402   8
   0  -8  -1 7.18134 3.63717   2
   0   8   1 9.19634 3.09363   7
   0   8  -1 2.83352 3.03266   1
   0  -8   1 -0.9416  2.0964   2
   0   8   1 24.9983  6.2313   8
   1   8  -1 128.295  14.612   8
  -1   8   1 136.634   9.689   7
  -1   8   1 147.752  12.037   8
  -1  -8  -1 151.080  11.315   2
   1  -8   1 126.861  10.077   2
  -1   8   1 126.505  11.874   1
   1   8  -1 123.319  10.836   1
   1   8  -1 132.181  12.170   4
  -1  -8   1 132.013  10.240   2
  -1   8  -1 136.416  10.031   7
  -1   8  -1 165.777  13.274   8
   1   8   1 130.094  12.596   8
  -1   8  -1 126.777  12.633   5
   1   8   1 143.870  12.012   1
  -1   8  -1 140.139  15.092   4
  -1   8  -1 135.208  11.580   1
   1  -8  -1 134.616  11.362   2
   2   8  -1 526.126  32.471   1
  -2   8   1 581.616  28.138   7
  -2  -8  -1 573.129  31.684   2
  -2   8   1 535.980  34.873   5
   2   8  -1 596.755  31.443   4
   2  -8   1 534.587  30.900   2
   2   8  -1 523.019  34.334   8
  -2   8   1 566.838  34.211   1
  -2   8  -1 565.640  28.437   7
  -2   8  -1 548.575  34.639  12
  -2   8  -1 544.479  34.960   5
  -2   8  -1 566.232  34.330   4
   2   8   1 566.747  33.741   1
  -2   8  -1 539.265  32.410   8
   2  -8  -1 574.410  32.467   2
  -2   8  -1 560.000  33.713   1
  -2  -8   1 566.257  30.872   2
  -3   8   1 1145.35   67.71   5
  -3   8   1 1156.72   66.82   1
   3   8  -1 1232.92   66.25   1
  -3  -8  -1 1251.64   62.96   2
   3  -8   1 1242.46   62.91   2
  -3   8   1 1146.36   55.26   7
   3   8  -1 1248.34   66.99   8
  -3  -8   1 1218.40   62.30   2
   3   8   1 1246.78   66.86   1
  -3   8  -1 1185.39   64.88   4
  -3   8  -1 1219.02   69.45  12
  -3   8  -1 1170.89   67.63   5
  -3   8  -1 1155.79   66.78   1
  -3   8  -1 1171.47   55.58   7
   3  -8  -1 1272.92   64.12   2
  -4   8   1 27.9017  8.4551   5
   4   8  -1 29.4174  6.9425   1
   4  -8   1 26.6015  7.0543   2
  -4   8   1 23.4790  7.2029   1
  -4  -8  -1 15.6039  5.7533   2
  -4   8  -1 19.4271  7.5213  12
  -4   8  -1 13.7752  6.7924   1
   4   8   1 22.8403  6.7197   1
  -4   8  -1 15.9331  8.5579   4
   4  -8  -1 30.7603  7.7409   2
  -4   8  -1 13.9199  6.9569   5
  -4  -8   1 23.4791  6.1100   2
  -5   8   1 2146.10  114.46   1
   5  -8   1 2200.95  108.04   2
  -5   8   1 2137.95  114.26   5
  -5   8   1 2124.80  106.60   4
   5   8  -1 2005.91  111.68   1
  -5   8  -1 2050.28  106.24   4
   5  -8  -1 2214.36  108.44   2
  -5   8  -1 2022.66  114.28   5
   5   8   1 1959.71  111.70   1
  -5  -8   1 2155.83  105.63   2
  -5   8  -1 1962.67  114.62   1
   6  -8   1 13.9217  7.3331   2
   6   8  -1 12.9303  6.6217   1
  -6   8   1 10.9248  7.6222   1
  -6   8   1 16.9129  8.8163   5
  -6   8   1 14.9654  9.1332   4
   6   8   1 5.71200 5.86732   1
   6  -8  -1 12.4186  7.8619   2
  -6  -8   1 12.8943  6.0854   2
  -6   8  -1 12.4823  8.4549   5
  -6   8  -1 13.6013  8.9670   4
  -6   8  -1 14.6943  8.7989   1
   7   8  -1 45.1843 11.2281   1
   7  -8   1 24.0346  9.2512   2
  -7   8   1 21.8368 10.7333   5
  -7   8   1 46.5278 13.4283   1
  -7   8  -1 34.8697 11.6127   1
  -7   8  -1 42.3299 12.2449   1
   7   8   1 41.2734 10.1661   1
   7  -8  -1 39.9280 12.1155   2
  -7   8  -1 47.5939 14.7428   5
   8   8  -1 7.80362 7.91523   1
  -8   8   1 16.3130 10.4920   5
  -8   8   1 7.74035 9.66256   1
   8  -8   1 10.2214  8.1755   2
  -8   8  -1 9.13038 8.65734   1
   8  -8  -1 24.5301 10.9402   2
  -8   8  -1 11.9131 11.6430   5
   8   8   1 10.3943  7.5837   1
   0  -9   1 82.0712  7.8613   2
   0  -9  -1 83.9726  9.6039   2
   0   9   1 76.4794 10.5997   8
   0   9   1 75.7695 10.0895   1
   0   9  -1 85.2435 11.8808   4
   0   9   1 64.4982  7.5871   7
   0   9  -1 78.2712 11.6079   8
   0   9  -1 87.7288  8.8120   1
  -1   9   1 719.837  38.918   8
   1   9  -1 653.614  40.265   8
  -1   9   1 675.063  40.789   1
  -1  -9  -1 703.658  38.153   2
   1  -9   1 666.690  36.965   2
  -1   9   1 659.586  33.412   7
   1   9  -1 741.991  39.784   1
   1   9  -1 723.756  38.841   4
  -1   9  -1 678.336  39.975   4
  -1   9  -1 670.871  41.376   5
   1   9   1 661.179  40.314   1
  -1   9  -1 705.027  40.206   8
   1   9   1 680.435  39.984   8
  -1  -9   1 704.693  37.241   2
  -1   9  -1 680.865  39.974   1
  -1   9  -1 670.473  33.958   7
   1  -9  -1 712.431  38.587   2
  -2   9   1 13.6435  4.1467   7
   2   9  -1 20.0769  6.0971   4
  -2   9   1 28.1501  6.7963   1
   2   9  -1 23.8712  5.6170   1
  -2  -9  -1 12.8743  4.5930   2
   2  -9   1 12.3543  4.5581   2
   2   9  -1 13.5669  6.5358   8
   2   9   1 18.1845  5.6697   1
   2   9   1 18.2368  6.9979   8
  -2   9  -1 15.9094  4.3213   7
  -2   9  -1 15.9163  6.8821   5
  -2   9  -1 15.8335  6.0177   8
  -2   9  -1 13.2463  5.0271  12
   2  -9  -1 12.6978  5.2426   2
  -2   9  -1 18.9898  5.7187   1
  -2   9  -1 13.1551  6.9056   4
  -2  -9   1 11.2553  4.0790   2
   2   9   1 13.4472  6.3567   4
   3   9  -1 942.403  55.407   8
   3  -9   1 974.477  51.001   2
   3   9  -1 919.336  53.356   1
  -3  -9  -1 992.228  51.328   2
  -3   9   1 960.490  55.945   5
  -3   9   1 912.006  54.472   4
  -3   9   1 932.175  54.776   1
  -3   9   1 884.301  44.781   7
  -3   9  -1 987.066  55.087   1
  -3   9  -1 899.621  55.636   5
  -3   9  -1 911.653  45.234   7
  -3  -9   1 912.847  50.154   2
  -3   9  -1 880.916  53.886   4
  -3   9  -1 967.158  56.505  12
   3  -9  -1 953.934  52.191   2
   3   9   1 1006.51   54.58   1
   4   9  -1 250.195  23.106   8
   4   9  -1 216.448  18.095   1
  -4   9   1 222.235  20.454   5
  -4   9   1 213.639  23.646   4
  -4   9   1 207.607  18.754   1
   4  -9   1 227.724  17.771   2
   4  -9  -1 243.294  18.698   2
  -4   9  -1 199.448  22.772   4
  -4   9  -1 190.543  19.167   5
  -4  -9   1 207.376  16.217   2
  -4   9  -1 220.168  19.814  12
  -4   9  -1 152.235  19.294   1
   4   9   1 229.039  18.757   1
   5   9  -1 234.284  28.124   8
  -5   9   1 294.171  23.511   1
   5  -9   1 259.219  20.599   2
   5   9  -1 261.161  21.020   1
  -5   9   1 275.187  24.204   5
  -5   9   1 228.291  25.337   4
  -5   9  -1 220.679  25.044   4
   5   9   1 239.527  20.852   1
  -5   9  -1 250.929  23.779   5
  -5   9  -1 238.504  23.163   1
  -5  -9   1 244.023  18.955   2
   5  -9  -1 297.580  22.778   2
   6  -9   1 14.8294  7.5586   2
  -6   9   1 21.7999  9.8259   5
  -6   9   1 4.44971 7.95532   4
   6   9  -1 6.84387 5.56129   1
  -6   9   1 12.3345  7.8652   1
   6   9   1 1.57566 5.32736   1
  -6   9  -1 9.18780 9.33490   4
  -6  -9   1 9.05507 6.01616   2
  -6   9  -1 14.4549  8.9712   1
   6  -9  -1 11.3387  8.2413   2
  -6   9  -1 9.83164 8.99728   5
  -7   9   1 537.235  40.310   5
  -7   9   1 539.186  41.159   1
   7  -9   1 520.842  36.283   2
   7   9  -1 443.667  35.336   1
  -7   9  -1 465.654  37.221   1
   7   9   1 469.160  36.227   1
  -7   9  -1 549.789  38.691   1
   7  -9  -1 558.198  37.841   2
  -7   9  -1 576.219  42.229   5
   0 -10   1 -3.2466  2.5041   2
   0  10  -1 0.00014 4.38385   8
   0  10   1 6.28082 5.74470   4
   0  10   1 -1.0921  4.0697   8
   0 -10  -1 0.80253 3.87498   2
   0  10   1 -0.7479  2.9055   7
   0  10  -1 4.38555 5.41477   4
   0  10   1 -1.1688  3.1641   1
   0  10  -1 -0.4595  3.5089   1
   0  10  -1 2.02810 3.01527   7
   1 -10   1 1104.73   58.83   2
   1  10  -1 1080.40   62.51   8
  -1 -10  -1 1125.83   59.96   2
  -1  10   1 1155.91   62.80   4
  -1  10   1 1109.38   52.70   7
   1  10  -1 1104.90   62.48   1
   1  10  -1 1190.81   60.25   4
  -1  10   1 1125.56   64.06   1
  -1  10   1 1227.68   60.73   8
  -1  10  -1 1108.78   53.31   7
   1  10   1 1134.68   61.36   8
   1  10   1 1237.08   61.57   4
   1 -10  -1 1149.49   60.35   2
  -1  10  -1 1200.54   62.14   8
   1  10   1 1110.05   63.47   1
  -1 -10   1 1096.61   58.85   2
  -1  10  -1 1177.48   63.50   1
  -1  10  -1 1157.46   61.75   4
   2  10  -1 33.4040  9.0934   8
  -2  10   1 32.5666  7.8310   1
  -2  10   1 35.3728  6.1085   7
  -2 -10  -1 38.5620  7.2451   2
  -2  10   1 49.7574 10.7895   4
   2 -10   1 50.4074  7.8066   2
   2  10  -1 30.7844  7.5353   4
   2  10  -1 43.4411  7.6022   1
  -2  10  -1 32.1879  7.7608   1
   2  10   1 34.6364  7.7256   1
   2  10   1 34.1234  9.0764   8
  -2 -10   1 33.5486  6.5525   2
  -2  10  -1 30.0851  6.1172   7
   2  10   1 43.3454  9.4002   4
  -2  10  -1 29.8960  9.0046   4
   2 -10  -1 30.2191  6.9764   2
  -2  10  -1 44.3579  9.6282   5
  -3  10   1 355.461  27.104   5
   3  10  -1 344.771  27.752   8
  -3  10   1 329.872  27.486   4
  -3  10   1 342.880  25.798   1
   3 -10   1 346.553  23.664   2
   3  10  -1 325.026  23.997   1
  -3 -10  -1 367.246  23.788   2
  -3  10   1 344.782  20.828   7
  -3  10  -1 367.824  26.079   1
  -3  10  -1 372.243  27.664   5
   3  10   1 378.545  28.315   8
  -3  10  -1 384.808  28.559   4
  -3 -10   1 336.793  22.785   2
  -3  10  -1 330.540  20.840   7
   3 -10  -1 383.069  24.925   2
   3  10   1 354.348  25.198   1
  -4  10   1 162.790  16.816   1
  -4  10   1 154.225  20.889   4
  -4  10   1 176.296  20.315   5
   4  10  -1 161.619  15.577   1
   4  10  -1 162.960  21.652   8
   4 -10   1 143.522  14.401   2
  -4  10  -1 160.701  19.692   5
  -4  10  -1 143.148  17.918   1
   4  10   1 168.207  16.078   1
  -4 -10   1 150.880  13.822   2
   4 -10  -1 195.241  17.167   2
  -4  10  -1 151.272  20.384   4
  -5  10   1 253.267  23.515   5
  -5  10   1 270.757  24.026   4
   5 -10   1 206.126  18.758   2
  -5  10   1 233.837  21.581   1
   5  10  -1 203.682  18.789   1
   5  10  -1 221.211  26.521   8
  -5  10  -1 203.881  21.385   1
  -5 -10   1 196.725  17.274   2
  -5  10  -1 203.236  21.137   5
   5  10   1 202.170  19.327   1
  -5  10  -1 242.797  25.914   4
   5 -10  -1 237.842  20.471   2
  -6  10   1 102.765  16.959   1
  -6  10   1 99.8136 16.8242   4
  -6  10   1 127.672  20.032   5
   6  10  -1 69.7587 16.6937   8
   6 -10   1 62.2910 12.4948   2
   6  10  -1 78.4629 13.5784   1
   6 -10  -1 139.644  18.519   2
  -6  10  -1 81.5313 15.4590   1
  -6  10  -1 90.7807 17.3987   5
  -6  10  -1 101.889  17.194   4
   6  10   1 119.402  15.949   1
  -6 -10   1 110.254  13.940   2
   7  10  -1 327.368  28.164   1
   7 -10   1 338.366  27.599   2
  -7  10   1 368.515  32.888   1
  -7  10   1 468.232  36.265   5
   7  10  -1 319.392  31.944   8
  -7  10  -1 372.343  30.624   1
   7  10   1 348.709  29.339   1
  -7  10  -1 426.850  34.285   5
   7 -10  -1 348.724  30.307   2
   0 -11  -1 132.444  12.264   2
   0 -11   1 119.790  10.942   2
   0  11  -1 148.446  13.191   1
   0  11   1 147.883  17.627   4
   0  11  -1 115.906  11.766   7
   0  11   1 128.721  15.177   8
   0  11  -1 138.390  16.327   4
   0  11   1 126.153  13.007   1
   0  11  -1 119.771  15.833   8
   0  11   1 132.718  10.565   7
  -1 -11  -1 370.272  23.713   2
  -1  11   1 349.669  20.368   7
   1 -11   1 333.356  22.498   2
   1  11  -1 384.323  25.544   4
   1  11  -1 318.130  25.545   8
   1  11  -1 354.135  24.296   1
  -1  11   1 350.131  25.508   1
  -1  11   1 379.476  27.906   4
  -1  11  -1 370.620  24.919   1
   1  11   1 387.534  26.563   4
  -1  11  -1 371.877  26.088   8
   1 -11  -1 358.121  23.794   2
   1  11   1 333.058  20.131   7
  -1  11  -1 336.554  20.706   7
  -1  11  -1 371.309  26.526   4
   1  11   1 337.763  24.676   1
  -1 -11   1 355.196  22.563   2
   1  11   1 367.049  25.662   8
  -2  11   1 36.7706  6.6151   7
  -2 -11  -1 33.9897  7.1800   2
  -2  11   1 36.1402 10.6182   4
   2  11  -1 29.8236  7.1473   1
   2 -11   1 37.2031  7.2015   2
   2  11  -1 38.4717  9.8946   8
  -2  11   1 28.5910  7.8738   1
  -2  11  -1 33.7418  8.1367   1
   2  11   1 39.8603  9.9861   8
  -2 -11   1 35.2571  6.7236   2
  -2  11  -1 33.1881  9.7883   4
   2 -11  -1 41.3261  8.2337   2
   2  11   1 31.1575  7.6938   1
  -2  11  -1 28.4808  6.4119   7
   3 -11   1 645.204  38.485   2
  -3  11   1 650.741  41.890   1
   3  11  -1 638.158  40.202   1
   3  11  -1 703.970  44.487   8
  -3  11   1 609.026  42.720   4
  -3  11  -1 616.514  42.084   4
   3 -11  -1 689.591  40.122   2
   3  11   1 678.504  43.291   8
  -3  11  -1 649.654  34.463   7
   3  11   1 704.360  41.879   1
  -3 -11   1 629.018  37.634   2
  -3  11  -1 656.401  43.371   5
  -3  11  -1 664.022  41.716   1
   4  11  -1 152.924  21.719   8
   4 -11   1 165.583  15.624   2
  -4  11   1 176.809  21.027   5
   4  11  -1 163.127  15.755   1
  -4  11   1 145.754  18.330   1
  -4  11   1 129.184  19.693   4
  -4 -11   1 144.387  14.003   2
   4 -11  -1 157.044  17.821   2
  -4  11  -1 162.333  20.148   5
   4  11   1 159.281  16.022   1
   4  11   1 159.066  21.199   8
  -4  11  -1 158.936  18.693   1
  -4  11  -1 111.569  18.093   4
  -5  11   1 121.087  17.456   1
  -5  11   1 153.379  20.646   5
   5  11  -1 104.555  18.651   8
   5  11  -1 111.533  15.264   1
  -5  11   1 194.767  23.575   4
   5 -11   1 133.103  16.153   2
   5  11   1 86.0809 14.0644   1
  -5  11  -1 118.347  18.270   1
  -5  11  -1 150.047  20.042   5
  -5 -11   1 126.732  14.414   2
   5  11   1 120.857  20.081   8
   5 -11  -1 125.742  17.129   2
  -5  11  -1 145.407  21.190   4
  -6  11   1 3.28073 7.42965   1
   6  11  -1 5.34760 5.75091   1
  -6  11   1 -0.9099  8.1053   5
   6 -11   1 1.71966 6.25967   2
   6  11  -1 -3.6021  7.7782   8
  -6  11   1 -0.7888  9.0203   4
   6  11   1 3.81921 5.73963   1
   6 -11  -1 -5.1460  6.9510   2
  -6  11  -1 -7.1031  6.9461   5
  -6  11  -1 1.03145 9.00654   4
  -6  11  -1 7.75812 8.75060   1
   0  12   1 -1.0001  5.9161   4
   0 -12  -1 -2.7610  4.2893   2
   0  12  -1 9.28310 6.51238   8
   0 -12   1 -1.2344  3.2911   2
   0  12  -1 -2.0188  4.3966   1
   0  12   1 -0.9918  3.0995   7
   0  12  -1 0.68420 3.43203   7
   0  12   1 6.06203 4.93229   1
   0  12  -1 0.16769 6.03904   4
   1 -12   1 80.1453 10.1509   2
  -1  12   1 90.9890 12.7065   1
  -1  12   1 71.5097 13.9746   4
   1  12  -1 63.9535 11.8232   4
  -1  12   1 68.9044  8.9031   7
   1  12  -1 66.3747  9.2526   7
  -1 -12  -1 90.1938 11.4462   2
   1  12  -1 59.1824 10.0313   1
   1  12  -1 78.7883 13.3529   8
  -1  12  -1 67.9546 10.7474   1
  -1  12  -1 75.3653  9.6248   7
   1  12   1 86.1247  9.6429   7
   1  12   1 66.9043 10.9560   1
   1  12   1 54.6377 11.4357   4
  -1  12  -1 88.8462 14.1518   4
   1 -12  -1 75.8191 11.1189   2
  -1  12  -1 71.8009 12.1404   8
  -1 -12   1 59.2935  8.9163   2
   1  12   1 79.9112 12.5073   8
  -2  12   1 199.881  14.142   7
  -2  12   1 190.881  17.951   1
   2 -12   1 172.392  14.889   2
   2  12  -1 200.150  22.401   8
  -2  12   1 157.766  20.913   4
   2  12  -1 182.490  15.911   1
  -2 -12  -1 160.974  14.887   2
  -2  12  -1 167.763  20.569   4
   2  12   1 171.682  16.485   1
  -2  12  -1 179.261  16.831   1
   2 -12  -1 196.381  17.108   2
  -2 -12   1 172.829  14.605   2
   2  12   1 212.858  19.323   8
   3 -12   1 626.090  35.560   2
  -3  12   1 469.910  38.040   4
  -3  12   1 552.286  37.965   1
   3  12  -1 531.542  36.052   1
   3  12  -1 578.503  40.476   8
  -3  12  -1 574.728  37.362   1
   3  12   1 624.058  40.119   8
  -3 -12   1 551.420  33.818   2
   3  12   1 550.462  37.444   1
  -3  12  -1 526.800  38.305   4
   3 -12  -1 629.753  37.038   2
   4  12  -1 8.17357 5.86041   1
  -4  12   1 5.81243 6.40752   1
   4 -12   1 3.62548 5.26433   2
   4  12  -1 2.00503 7.70433   8
  -4  12   1 3.41422 7.76700   4
  -4  12  -1 3.30433 7.60047   5
  -4 -12   1 0.21198 4.78448   2
   4 -12  -1 1.45643 5.78486   2
  -4  12  -1 -3.2467  6.3856   1
  -4  12  -1 4.35533 7.95642   4
   4  12   1 -4.4125  6.3349   8
   4  12   1 7.03142 6.06899   1
   0  13  -1 3.48697 6.83482   4
   0  13  -1 2.40102 5.37031   1
   0  13   1 1.95679 4.91902   1
   0 -13  -1 11.4361  5.9899   2
   0 -13   1 17.9854  5.7231   2
   0  13  -1 5.49951 6.32299   8
   0  13   1 1.95303 6.90984   4
   1  13  -1 491.721  30.893   4
   1  13  -1 423.339  28.566   1
   1 -13   1 431.869  26.600   2
  -1 -13  -1 409.394  26.979   2
  -1  13   1 388.131  29.111   1
  -1  13   1 427.006  31.211   4
   1  13  -1 363.389  29.631   8
   1  13   1 340.738  27.791   1
   1  13   1 403.387  29.574   4
   1  13   1 384.978  28.720   8
   1 -13  -1 416.578  27.917   2
  -1  13  -1 417.307  28.638   1
  -1 -13   1 397.957  25.687   2
  -1  13  -1 404.308  30.176   4
  -2  13   1 10.8000  6.6261   1
  -2  13   1 -4.3037  6.9603   4
   2  13  -1 0.83630 6.88563   8
   2 -13   1 1.31285 4.75214   2
   2  13  -1 5.18643 5.38715   1
   2  13   1 -1.3998  6.1532   8
  -2 -13   1 1.61344 4.17063   2
   2 -13  -1 7.98882 6.56961   2
   2  13   1 2.36770 4.91338   1
  -2  13  -1 2.30754 6.15967   1
  -2  13  -1 0.63326 6.84689   4
   0   0   2 4588.75  239.75   3
   0   0  -2 4241.86  239.29   3
   0   0  -2 4101.77  239.95   3
   1   0   2 78.1107  5.8022   3
  -1   0   2 71.1958  7.4327   3
   1   0  -2 68.2850  7.5148   3
  -1   0  -2 86.1593  6.3155   3
   2   0   2 1094.22   62.00   3
   2   0  -2 992.371  64.924   3
  -2   0   2 1101.82   65.82   3
  -2   0  -2 1066.34   62.92   3
  -3   0   2 824.052  44.881   2
   3   0   2 835.239  41.468   2
   3   0   2 841.604  51.859   3
   3   0  -2 819.145  54.296   3
  -3   0   2 869.154  56.410   3
  -3   0  -2 832.022  53.054   3
  -4   0  -2 770.318  49.860   3
   4   0  -2 648.985  42.236   1
   4   0   2 732.991  37.772   2
  -4   0  -2 769.163  40.244   1
  -4   0   2 722.855  41.264   2
   4   0   2 714.635  48.412   3
   5   0   2 249.016  16.856   2
  -5   0   2 248.118  22.286   1
  -5   0  -2 232.054  17.364   1
  -5   0   2 264.086  19.839   2
  -5   0   2 258.169  22.527   1
   5   0  -2 251.947  21.358  11
   5   0  -2 266.943  20.272   1
  -6   0   2 13.3014  8.2272   1
  -6   0   2 9.43560 7.42114   1
  -6   0   2 9.36339 6.29588   2
  -6   0  -2 20.2403  6.0478   1
   6   0   2 4.88838 4.27002   2
   6   0  -2 26.7440  7.8840  11
   6   0  -2 5.83255 5.42659   1
   7   0  -2 1665.98   90.05   1
  -7   0   2 1574.26   92.54   1
  -7   0  -2 1531.00   91.31   5
  -7   0  -2 1609.12   88.86   1
   8   0  -2 2153.67  111.51   1
  -8   0   2 2048.86  114.06   1
  -8   0  -2 1905.38  110.54   1
  -8   0  -2 1897.90  111.47   5
  -9   0  -2 70.0653 14.3910   1
  -9   0   2 82.4513 16.6988   1
  -9   0  -2 70.8509 15.1600   5
   9   0  -2 111.288  17.441   1
   9   0   2 98.5321 14.6367   2
 -10   0  -2 232.695  24.272   1
 -10   0  -2 246.160  24.112   5
 -10   0   2 265.441  26.632   1
  10   0   2 240.575  21.898   2
  10   0  -2 288.175  26.061   1
   0  -1   2 4.04927 1.90608   3
   0   1   2 -0.0549  1.2584   3
   0  -1  -2 0.38298 1.26468   3
   1   1  -2 2054.74  120.98   3
   1  -1   2 2104.14  118.93   3
  -1  -1  -2 2189.13  120.18   3
   1   1   2 2214.96  120.19   3
  -1   1  -2 2263.59   88.88   7
   1  -1  -2 2002.35  120.65   3
  -1  -1   2 2008.31  122.45   3
   1  -1  -2 2195.55  121.80   3
  -2  -1  -2 3255.51  175.37   3
   2   1  -2 2742.14  176.46   3
   2  -1   2 2994.54  175.14   3
   2  -1  -2 3069.87  177.29   3
  -2  -1   2 3346.49  179.69   3
  -2  -1   2 3076.61  148.78   2
  -2   1  -2 2879.43  173.37   3
   2   1   2 3240.06  146.57   2
   2   1   2 3287.15  174.79   3
   3   1  -2 403.128  29.922   3
  -3  -1  -2 443.978  28.636   3
  -3   1   2 404.165  30.523   3
  -3   1   2 399.291  24.361   2
   3  -1   2 388.905  28.876   3
   3  -1   2 423.340  21.527   2
   3   1   2 417.348  27.452   3
   3  -1  -2 399.772  30.345   3
  -3   1  -2 374.037  27.246   3
  -3  -1   2 425.643  24.982   2
  -3  -1   2 409.469  31.903   3
   3   1   2 404.970  21.615   2
  -4  -1  -2 27.8524  7.4079   3
  -4  -1  -2 32.7137  5.3914   1
   4  -1   2 22.9572  4.6260   2
  -4   1   2 29.2786  6.8953   2
   4   1  -2 13.7979  5.1333   1
   4  -1   2 20.8923  7.5319   3
   4  -1  -2 23.6765  7.1202   1
   4   1   2 25.5804  6.7968   3
  -4  -1   2 22.5953  6.0328   2
  -4   1  -2 31.2546  4.9884   1
   4   1   2 29.3731  4.5679   2
  -5   1   2 340.353  26.742   1
   5  -1   2 337.262  21.442   2
   5   1  -2 298.263  23.111   1
  -5  -1  -2 306.814  27.682   3
  -5  -1  -2 318.978  21.365   1
  -5   1   2 332.550  23.461   2
   5  -1   2 292.335  27.934   3
  -5   1  -2 334.144  26.843   5
   5   1   2 340.956  20.307   2
   5  -1  -2 329.683  24.921   1
  -5   1  -2 328.787  21.475   1
  -5  -1   2 343.796  23.252   2
  -6   1   2 1322.12   74.59   1
   6   1  -2 1199.12   77.13  11
  -6   1   2 1245.99   73.81   1
  -6  -1  -2 1194.79   68.51   1
   6   1  -2 1251.72   70.44   1
  -6   1  -2 1156.46   68.28   1
   6   1   2 1234.66   64.90   2
  -6   1  -2 1258.53   73.75   5
  -6  -1   2 1164.05   66.75   2
   6  -1  -2 1332.00   71.76   1
  -6  -1   2 1315.79   74.23   1
   7   1  -2 172.643  18.051  11
  -7   1   2 191.896  23.250   1
  -7   1   2 180.179  22.929   1
   7   1  -2 182.778  18.120   1
  -7  -1  -2 171.914  17.100   1
  -7   1  -2 187.839  23.052   5
  -7   1  -2 199.358  17.890   1
   7  -1  -2 186.726  18.928   1
  -8  -1  -2 66.9100 13.1901   1
   8  -1   2 75.6017 12.6451   2
  -8   1   2 90.6094 16.9540   1
   8   1  -2 85.8206 14.4269   1
  -8   1  -2 70.4416 15.0436   5
   8  -1  -2 90.3196 14.7991   1
  -8   1  -2 80.1311 13.9221   1
  -9  -1  -2 210.187  26.388   5
   9   1  -2 304.954  25.972   1
  -9  -1  -2 257.195  24.947   1
  -9   1   2 303.112  27.912   1
   9  -1   2 268.641  22.659   2
   9  -1  -2 315.348  26.386   1
  -9   1  -2 271.414  25.651   1
  -9   1  -2 276.912  26.183   5
 -10  -1  -2 445.201  37.053   1
 -10  -1  -2 433.261  35.533   5
  10   1  -2 602.623  39.539   1
  10  -1   2 465.604  32.756   2
 -10   1  -2 426.414  35.059   5
 -10   1  -2 507.260  37.863   1
   0  -2   2 1857.26  100.62   3
   0   2   2 1804.34  102.78   3
   0  -2  -2 1753.17  102.57   3
   1   2  -2 1694.78   93.88   3
  -1  -2  -2 1687.38   95.15   3
   1   2   2 1682.92   95.15   3
  -1   2  -2 1651.97   70.12   7
   1  -2  -2 1586.61   95.54   3
  -1  -2   2 1686.06   95.25   3
   2  -2   2 556.267  36.247   3
  -2  -2  -2 603.855  36.330   3
   2   2  -2 632.495  37.349   3
  -2  -2   2 579.892  38.084   3
   2   2   2 576.886  29.649   2
   2  -2  -2 581.294  38.130   3
  -2   2  -2 586.016  26.606   7
   2   2   2 598.357  36.328   3
  -2  -2   2 571.384  30.437   2
   3   2  -2 445.803  31.955   3
   3  -2   2 474.546  24.204   2
  -3   2   2 456.979  25.883   2
  -3  -2  -2 450.515  30.416   3
   3  -2   2 449.220  31.568   3
  -3  -2   2 436.493  25.618   2
   3  -2  -2 436.545  32.596   3
  -3  -2   2 507.557  33.915   3
   3   2   2 440.584  29.678   3
   3   2   2 422.411  23.756   2
   4  -2   2 3983.08  218.11   3
  -4   2   2 3620.65  182.42   2
  -4  -2  -2 3836.38  190.62   1
   4  -2   2 3660.48  180.90   2
  -4  -2  -2 3770.38  216.28   3
  -4   2  -2 3876.84  190.39   1
   4   2   2 3701.08  215.34   3
  -4  -2   2 3680.47  182.55   2
   4   2   2 3774.41  179.98   2
   4  -2  -2 3782.41  195.06   1
  -5  -2  -2 794.711  44.177   1
   5  -2   2 854.382  54.685   3
  -5   2   2 713.613  48.384   1
   5   2  -2 737.313  46.559   1
  -5   2   2 740.186  44.214   2
  -5   2  -2 809.080  49.724   5
   5  -2  -2 749.702  48.727   1
   5   2   2 794.772  41.580   2
   5  -2  -2 781.559  44.708   2
  -5  -2   2 764.044  44.228   2
  -5   2  -2 788.685  44.571   1
  -6   2   2 329.913  26.667   1
  -6  -2  -2 313.503  22.006   1
   6   2  -2 299.390  23.729   1
  -6   2  -2 300.596  22.488   1
  -6  -2   2 292.563  22.466   2
  -6   2  -2 306.494  26.531   5
   6  -2  -2 304.306  25.614   1
   6   2   2 275.278  19.989   2
  -7   2   2 405.087  32.155   1
  -7  -2  -2 377.423  27.653   1
   7  -2   2 380.943  26.612   2
  -7   2   2 402.171  32.078   1
   7   2  -2 412.006  29.454   1
  -7  -2   2 354.111  26.661   2
  -7   2  -2 378.144  31.065   5
  -7   2  -2 346.832  27.509   1
   7  -2  -2 417.298  30.545   1
   7   2   2 351.635  25.542   2
   8  -2   2 239.142  20.861   2
   8   2  -2 250.333  23.539  11
  -8   2   2 293.044  26.727   1
   8   2  -2 264.858  23.511   1
  -8  -2  -2 248.699  22.774   1
   8  -2  -2 250.158  24.090   1
  -8   2  -2 253.720  22.854   1
  -8   2  -2 249.905  24.531   5
   9  -2   2 6.72918 6.32250   2
   9   2  -2 13.8227  8.6332   1
  -9  -2  -2 3.82824 7.13270   1
  -9   2   2 -2.7273  7.1110   1
  -9   2  -2 12.5144  8.5694   5
  -9   2  -2 8.43451 8.12672   1
 -10  -2  -2 22.1734  9.3451   5
  10  -2   2 13.0084  7.9882   2
 -10  -2  -2 10.5421  9.2641   1
 -10   2   2 18.7140 10.3701   1
  10   2  -2 17.9068  9.1889   1
 -10   2  -2 16.1328  9.2129   1
 -10   2  -2 4.20409 7.78392   5
   0   3   2 0.49816 1.08467   7
   0  -3   2 3.17493 1.27348   3
   0   3   2 -1.0919  1.4852   3
   0  -3  -2 0.61925 1.72168   3
   1   3  -2 1071.46   61.95   3
  -1  -3  -2 1065.84   64.06   3
   1   3   2 1059.30   53.30   2
  -1  -3   2 1135.80   52.53   2
  -1  -3   2 1114.15   63.05   3
   1   3   2 1117.20   64.18   3
   1  -3  -2 1031.03   64.34   3
  -1   3  -2 1120.45   47.21   7
  -2   3   2 1754.59   96.38   2
  -2  -3  -2 2020.94  114.91   3
   2   3  -2 1939.21  113.84   3
   2  -3   2 1955.25  113.50   3
  -2   3  -2 2074.32  101.66   6
  -2   3  -2 2001.69   84.72   7
   2   3   2 2044.24  114.90   3
  -2  -3   2 2053.20   96.06   2
   2   3   2 1959.73   95.77   2
  -2  -3   2 2135.22  115.85   3
   3   3  -2 9.80695 4.52451   3
   3  -3   2 22.1635  6.0091   3
  -3  -3  -2 18.9669  4.1147   1
  -3   3   2 14.2833  3.8691   2
   3   3  -2 13.0138  4.3924   1
  -3  -3  -2 17.7248  5.0942   3
  -3   3  -2 25.1987  5.0670   6
   3  -3  -2 15.1565  4.6067   2
   3   3   2 21.5594  5.3575   3
  -3  -3   2 18.2351  4.1814   2
  -3   3  -2 9.29564 4.79840  10
  -3  -3   2 10.5310  4.8788   3
   3   3   2 11.8433  2.9569   2
   4   3  -2 219.164  17.592   1
  -4   3   2 216.279  17.338   1
   4  -3   2 193.095  19.636   3
  -4  -3  -2 216.244  15.390   1
  -4   3   2 216.127  15.450   2
   4  -3  -2 245.051  18.727   1
   4  -3  -2 193.376  16.762   9
   4  -3  -2 247.719  17.515   2
  -4  -3   2 221.359  15.844   2
  -4   3  -2 189.338  17.804   5
   4   3   2 214.025  13.986   2
  -4   3  -2 190.245  15.494   6
  -4   3  -2 221.233  15.466   1
   5   3  -2 768.827  49.976   1
  -5   3   2 779.152  50.742   1
   5  -3   2 788.751  45.747   2
  -5  -3  -2 820.286  47.058   1
   5  -3  -2 909.081  52.613   1
  -5   3  -2 856.489  47.971   1
   5  -3  -2 869.368  48.272   2
  -5  -3   2 834.645  46.693   2
  -5   3  -2 843.831  51.657   5
   5   3   2 869.898  44.387   2
   6   3  -2 1297.51   78.49   1
  -6  -3  -2 1348.22   75.61   1
  -6   3   2 1373.36   81.19   1
   6  -3   2 1375.99   72.60   2
  -6   3  -2 1451.14   80.74   5
   6   3   2 1372.16   71.21   2
   6  -3  -2 1443.30   81.64   1
  -6   3  -2 1343.09   76.46   1
  -6  -3   2 1422.13   74.22   2
  -7   3   2 183.071  24.087   1
  -7  -3  -2 183.883  17.867   1
   7   3  -2 186.186  19.531   1
   7  -3   2 216.071  17.682   2
   7  -3  -2 235.948  22.470   1
  -7   3  -2 207.963  18.986   1
   7   3   2 172.084  16.251   2
  -7   3  -2 223.186  22.251   5
  -7  -3   2 198.639  18.183   2
  -8   3   2 113.146  19.227   1
   8  -3   2 128.594  15.537   2
  -8   3   2 124.082  19.872   1
  -8  -3  -2 101.465  15.923   1
   8   3  -2 120.740  17.346   1
  -8   3  -2 133.597  20.092   5
  -8   3  -2 131.448  17.505   1
   9   3  -2 530.574  40.570  11
   9  -3   2 559.636  35.442   2
  -9   3   2 529.313  41.047   1
  -9  -3  -2 486.221  38.667   1
   9   3  -2 574.042  39.939   1
  -9   3  -2 504.535  37.733   1
  -9   3  -2 552.771  40.762   5
  10   3  -2 782.505  48.238   1
 -10  -3  -2 582.275  46.052   1
  10  -3   2 660.576  41.392   2
 -10   3   2 632.630  46.989   1
 -10  -3  -2 614.601  44.670   5
 -10   3  -2 613.760  44.495   1
 -10   3  -2 647.357  45.885   5
   0   4   2 4225.75  240.30   3
   0   4   2 4428.77  202.22   2
   0   4  -2 3793.39  264.02  10
   0  -4   2 4403.88  237.80   3
   0  -4   2 4101.80  200.35   2
   0   4   2 4512.80  177.09   7
   0  -4  -2 4365.32  240.18   3
  -1  -4  -2 454.688  28.322   3
  -1   4   2 453.698  20.059   7
   1   4  -2 418.591  25.543   3
   1  -4   2 431.793  25.471   3
  -1   4   2 393.877  22.736   2
   1  -4   2 395.191  21.363   2
   1   4   2 428.338  22.796   2
   1  -4  -2 398.867  27.773   3
  -1   4  -2 419.171  24.101   8
  -1   4  -2 408.060  32.219  10
   1   4   2 419.666  28.035   3
  -1  -4   2 446.978  21.909   2
  -1   4  -2 461.538  20.655   7
  -1  -4   2 415.963  26.344   3
   2   4  -2 490.607  28.525   8
  -2  -4  -2 485.107  32.265   3
   2  -4   2 451.749  25.997   2
  -2   4   2 487.590  26.752   2
   2   4  -2 508.176  31.187   3
  -2  -4   2 497.821  31.994   3
   2   4   2 480.609  26.081   2
   2   4   2 509.965  32.719   3
   2  -4  -2 515.178  33.560   3
  -2   4  -2 467.621  28.733   6
   2  -4  -2 504.253  27.756   2
  -2   4  -2 522.916  23.807   7
  -2  -4   2 520.659  26.305   2
   3   4  -2 573.575  30.605   1
   3  -4   2 419.831  27.787   2
  -3   4   2 436.161  27.617   2
  -3  -4  -2 519.848  29.494   1
  -3   4   2 505.186  30.694   1
   3   4  -2 516.696  33.872   3
   3  -4   2 555.604  34.458   3
  -3   4  -2 489.049  29.640   6
  -3   4  -2 465.540  29.139   1
  -3  -4   2 583.238  35.739   3
   3   4   2 504.922  27.265   2
  -3   4  -2 481.959  29.250   1
  -3  -4   2 556.744  28.238   2
  -3   4  -2 495.863  24.814   7
   3  -4  -2 536.120  29.870   2
   4  -4   2 630.014  35.915   2
  -4   4   2 621.463  38.659   1
  -4  -4  -2 632.079  36.742   1
   4   4  -2 650.442  38.461   1
   4   4   2 626.201  34.186   2
  -4   4  -2 587.419  39.243   5
  -4  -4   2 670.986  35.505   2
   4   4   2 651.326  37.312   1
  -4   4  -2 602.145  36.889   1
  -4   4  -2 601.171  36.277   6
   4  -4  -2 697.317  38.041   2
   4  -4  -2 611.510  37.972   9
   4  -4  -2 678.766  40.091   1
  -5   4   2 410.499  28.061   1
  -5  -4  -2 335.523  24.011   1
  -5   4   2 353.189  25.795   5
   5   4  -2 359.545  26.832   1
   5  -4   2 381.684  24.571   2
  -5   4  -2 378.484  25.291   1
   5  -4  -2 378.769  28.150   1
   5  -4  -2 418.070  27.046   2
  -5  -4   2 375.384  24.189   2
  -5   4  -2 351.856  27.875   5
   5   4   2 355.925  22.377   2
  -5   4  -2 362.682  24.608   6
  -5   4  -2 338.004  25.458   4
  -6  -4  -2 1.22952 4.11528   1
  -6   4   2 6.28738 7.36305   1
  -6   4   2 6.80173 6.39594   5
   6  -4   2 7.42341 5.16932   2
   6   4  -2 26.0567  8.4369   1
   6  -4  -2 0.17628 6.75785   1
  -6  -4   2 1.98844 5.04530   2
  -6   4  -2 -0.6380  5.1210   1
  -6   4  -2 12.1975  5.4194   6
   6   4   2 10.1711  4.5638   2
  -6   4  -2 14.8054  8.0627   5
   7   4  -2 745.956  50.394   1
  -7   4   2 787.221  53.357   1
   7  -4   2 802.052  45.924   2
  -7  -4  -2 821.466  49.066   1
   7   4   2 769.531  45.447   2
  -7   4  -2 749.247  52.167   5
  -7   4  -2 825.031  49.457   1
  -7  -4   2 797.451  47.138   2
  -8   4   2 1365.66   86.83   1
  -8  -4  -2 1409.27   83.70   1
  -8   4   2 1479.05   87.78   1
   8  -4   2 1459.05   77.74   2
   8   4  -2 1403.62   84.73   1
  -8   4  -2 1594.94   88.26   5
  -8   4  -2 1459.03   83.33   1
   9   4  -2 7.53882 7.79782   1
   9  -4   2 19.7426  7.5665   2
  -9   4   2 17.2955  9.8713   1
  -9  -4  -2 17.2503  8.8849   1
  -9   4   2 14.2954  9.9833   1
  -9   4  -2 7.16351 7.48121   1
  -9   4  -2 29.7796 11.2575   5
   0   5  -2 2.66149 1.80121  12
   0   5   2 0.36221 1.97523   2
   0   5  -2 2.65827 3.19299   8
   0  -5  -2 1.65359 2.56532   3
   0  -5  -2 1.75010 2.30845   2
   0  -5   2 0.12053 1.62985   3
   0  -5   2 1.61809 1.41826   2
   0   5   2 16.4184  2.6835   7
   1   5  -2 1575.15   79.36   8
  -1   5   2 1565.15   77.95   2
   1  -5   2 1523.08   76.31   2
   1   5  -2 1480.89   90.40   3
   1   5  -2 1640.15   80.92   1
  -1   5   2 1654.30   68.37   7
  -1  -5  -2 1639.32   78.29   2
   1  -5   2 1626.06   90.65   3
  -1   5  -2 1576.90   78.65   8
  -1  -5   2 1626.83   91.73   3
  -1  -5   2 1559.38   76.64   2
   1  -5  -2 1627.11   78.72   2
  -1   5  -2 1592.12   69.02   7
   1   5   2 1581.60   77.61   2
   2   5  -2 2465.72  145.25   3
   2   5  -2 2726.83  129.94   1
   2   5  -2 2426.97  124.19   8
  -2  -5  -2 2740.38  131.46   1
  -2  -5  -2 2549.12  123.97   2
  -2   5   2 2491.50  123.49   2
   2  -5   2 2369.26  122.57   2
   2  -5   2 2635.26  145.24   3
  -2   5   2 2588.98  131.74   1
  -2  -5   2 2526.70  122.77   2
  -2  -5   2 2607.47  146.48   3
  -2   5  -2 2664.43  109.37   7
   2   5   2 2513.78  123.03   2
  -2   5  -2 2525.37  121.24   4
   2  -5  -2 2543.70  124.65   2
   3  -5   2 589.408  34.618   2
  -3  -5  -2 709.815  37.544   1
   3   5  -2 684.681  37.222   1
  -3   5   2 629.110  38.003   1
  -3   5  -2 640.957  36.842   4
   3   5   2 677.828  37.461   1
   3  -5  -2 663.133  38.740   1
  -3  -5   2 644.228  34.785   2
  -3   5  -2 639.809  37.584   1
  -3   5  -2 540.071  37.985   5
   3   5   2 651.076  34.275   2
  -3   5  -2 673.139  37.640   6
  -3   5  -2 632.227  31.004   7
   3  -5  -2 680.895  36.631   2
  -4   5   2 0.54874 3.74180   5
   4  -5   2 6.58086 4.55342   2
   4   5  -2 7.56452 4.48105   1
  -4   5   2 4.26846 4.42876   1
  -4  -5  -2 3.44899 3.50968   1
  -4   5  -2 -1.8476  4.7814   4
   4  -5  -2 -2.2189  4.3162   1
  -4   5  -2 1.08479 4.79919   1
  -4  -5   2 9.39837 4.30584   2
  -4   5  -2 8.26472 5.27706   1
   4  -5  -2 16.3842  6.5930   9
   4  -5  -2 -1.6050  4.1514   2
   4   5   2 2.26942 3.80328   1
  -4   5  -2 3.34926 4.01604   6
   4   5   2 6.08823 3.54240   2
  -4   5  -2 2.48269 4.73930   5
   5   5  -2 74.3133 11.5913   1
  -5   5   2 65.7026 11.8805   1
  -5   5   2 102.871  13.427   5
   5  -5   2 89.1835 11.7713   2
  -5  -5  -2 101.182  11.994   1
   5   5   2 90.4754 10.3044   2
   5  -5  -2 91.6839 13.5776   2
  -5   5  -2 109.169  15.062   4
  -5   5  -2 100.648  11.888   6
  -5   5  -2 117.630  15.819   5
  -5  -5   2 72.2369 10.3516   2
  -5   5  -2 112.326  13.538   1
  -6   5   2 804.114  49.342   5
   6   5  -2 739.284  49.273   1
  -6  -5  -2 767.791  47.429   1
  -6   5   2 863.745  52.598   1
   6  -5   2 823.359  46.395   2
  -6   5  -2 810.934  48.560   1
  -6   5  -2 805.568  52.083   5
  -6  -5   2 796.254  45.868   2
   7  -5   2 110.604  14.591   2
   7   5  -2 105.861  16.026   1
  -7  -5  -2 114.011  15.521   1
  -7   5   2 115.022  18.830   1
  -7  -5   2 117.631  15.191   2
  -7   5  -2 125.612  19.572   5
  -7   5  -2 133.302  16.659   1
  -8   5   2 16.0918 10.4563   1
  -8  -5  -2 38.6708 10.7919   1
   8   5  -2 34.2708 10.2349   1
   8  -5   2 37.8919  9.1383   2
  -8   5  -2 53.0630 14.1196   5
  -8   5  -2 34.9239  9.9115   1
  -9  -5  -2 128.645  19.715   1
  -9   5   2 116.487  20.250   1
   9   5  -2 106.350  16.799   1
   9  -5   2 115.745  15.501   2
  -9   5   2 136.681  21.605   1
  -9   5  -2 126.679  17.568   1
  -9   5  -2 149.603  22.290   5
   0   6  -2 538.545  30.311   4
   0   6  -2 523.408  29.257   1
   0   6   2 541.345  29.362   8
   0   6  -2 547.370  31.788   8
   0   6   2 533.185  28.956   2
   0   6  -2 536.778  30.407  12
   0  -6   2 547.713  33.357   3
   0  -6  -2 545.083  29.695   2
   0   6   2 536.672  25.108   7
   0   6   2 559.549  31.573   1
   0  -6   2 504.854  27.437   2
   1   6  -2 197.673  15.912   8
   1  -6   2 216.166  14.793   3
   1   6  -2 206.904  13.037   1
   1  -6   2 186.245  12.014   2
  -1  -6  -2 212.605  13.947   2
  -1   6   2 220.726  15.261   1
  -1   6   2 212.554  11.896   7
  -1  -6  -2 219.186  15.101   1
  -1   6  -2 192.493  12.103   7
  -1   6  -2 209.733  15.643   8
   1   6   2 200.279  13.265   2
   1  -6  -2 214.362  14.408   2
  -1   6  -2 206.688  15.580   4
  -1  -6   2 193.618  12.338   2
  -1   6  -2 203.433  13.760  12
   1  -6  -2 207.314  15.090   1
  -1   6  -2 180.283  13.095   1
  -1  -6   2 220.198  15.539   3
   1   6   2 221.126  15.064   1
  -2   6   2 112.381  10.785   5
   2   6  -2 122.140  13.992   8
   2  -6   2 127.954  10.558   3
   2  -6   2 139.542   9.422   2
  -2  -6  -2 130.023  11.069   1
  -2   6   2 121.506   8.765   7
  -2   6   2 119.760  11.206   1
  -2  -6  -2 115.705   9.832   2
   2   6  -2 123.663   9.575   1
  -2   6  -2 101.202   9.674   1
   2  -6  -2 111.861  11.102   1
   2   6   2 115.601   9.333   2
   2  -6  -2 127.728  10.910   2
  -2   6  -2 114.317  11.483   5
   2   6   2 120.340  10.778   1
  -2   6  -2 109.054  12.941   4
  -2  -6   2 109.022   8.770   2
  -2   6  -2 121.453   8.929   7
  -3   6   2 434.774  27.423   1
  -3  -6  -2 437.772  26.516   1
   3  -6   2 414.537  24.601   2
   3   6  -2 432.116  28.301   8
   3   6  -2 445.434  26.482   1
  -3   6   2 399.602  27.104   5
  -3   6  -2 375.531  26.630   1
   3   6   2 414.382  24.020   2
   3  -6  -2 468.938  28.486   1
  -3   6  -2 415.652  22.248   7
  -3   6  -2 369.593  26.719   4
  -3  -6   2 426.747  24.278   2
   3  -6  -2 452.345  26.624   2
   3   6   2 432.374  26.787   1
  -3   6  -2 383.624  27.401   5
  -4   6   2 2310.23  118.65   1
  -4   6   2 2172.51  116.99   5
   4   6  -2 2260.34  117.00   1
   4  -6   2 2190.22  111.07   2
  -4   6  -2 2164.83  110.12   4
  -4  -6   2 2167.05  109.94   2
   4  -6  -2 2016.15  113.44   9
   4   6   2 2322.52  117.45   1
  -4   6  -2 2322.24  116.02   6
   4  -6  -2 2402.13  113.18   2
  -4   6  -2 2225.13  117.70   1
  -4   6  -2 2211.65  119.29   5
  -5  -6  -2 236.743  18.456   1
   5  -6   2 242.059  19.279   2
  -5   6   2 286.393  21.767   1
   5   6  -2 276.531  20.626   1
  -5   6   2 243.112  20.424   5
   5  -6  -2 252.662  20.926   2
  -5   6  -2 260.282  20.298   1
  -5   6  -2 193.794  21.850   4
  -5   6  -2 235.824  22.209   5
  -5   6  -2 219.039  19.361   1
   5   6   2 223.588  18.781   1
  -5  -6   2 241.813  17.873   2
   6  -6   2 376.262  27.595   2
  -6   6   2 408.363  30.561   5
  -6  -6  -2 422.277  28.595   1
  -6   6   2 467.260  32.893   1
   6   6  -2 448.474  31.141   1
  -6   6  -2 412.254  29.167   1
  -6   6  -2 404.578  32.889   5
  -6  -6   2 382.447  27.029   2
   7  -6   2 787.404  45.667   2
   7   6  -2 672.292  48.216   1
  -7   6   2 809.881  53.013   1
  -7  -6  -2 721.926  47.296   1
  -7   6   2 790.399  49.494   5
  -7   6  -2 798.315  53.019   5
  -7   6  -2 789.033  47.777   1
  -7  -6   2 703.560  44.773   2
   8  -6   2 374.303  27.490   2
   8   6  -2 348.840  29.741   1
  -8  -6  -2 325.892  29.063   1
  -8   6   2 412.391  34.042   1
  -8   6  -2 438.316  35.570   5
  -8   6  -2 384.689  28.920   1
   9   6  -2 28.5289  9.6511   1
  -9   6   2 35.9237 12.8741   1
   9  -6   2 21.5003  8.7067   2
  -9  -6  -2 18.1110  9.6178   1
  -9   6   2 29.2473 12.1834   1
  -9   6  -2 29.7669 10.1249   1
  -9   6  -2 19.6931 11.5485   5
   0  -7   2 4.25583 2.30542   2
   0   7   2 10.1689  4.2581   1
   0  -7  -2 -0.8352  3.0208   1
   0   7   2 2.98695 2.15302   7
   0   7  -2 4.25536 3.86497   4
   0   7  -2 0.16463 2.31329   1
   0   7  -2 -3.3559  3.4556   8
   0  -7  -2 -0.3755  2.8760   2
   0   7   2 -0.5582  3.1792   8
   0   7  -2 0.58475 3.41931   5
   1  -7   2 574.745  31.708   2
   1   7  -2 592.106  35.897   8
   1   7  -2 634.217  33.867   4
   1   7  -2 612.165  33.979   1
  -1  -7  -2 702.780  36.690   1
  -1   7   2 642.994  36.243   1
  -1  -7  -2 597.536  33.604   2
  -1   7   2 605.041  29.218   7
  -1   7  -2 566.072  34.006   1
  -1   7  -2 586.596  36.096   5
  -1  -7   2 584.741  31.959   2
   1  -7  -2 670.006  36.687   1
  -1   7  -2 601.151  35.457   8
  -1   7  -2 623.472  30.010   7
   1   7   2 619.934  35.874   1
  -1   7  -2 598.501  35.486  12
   1  -7  -2 633.730  34.400   2
  -1   7  -2 614.584  35.207   4
   2  -7   2 1081.54   56.88   2
  -2   7   2 1135.70   51.23   7
   2   7  -2 1151.78   60.33   1
   2   7  -2 1101.10   60.90   8
   2   7  -2 1156.02   56.74   4
  -2  -7  -2 1144.66   61.90   1
  -2   7   2 1146.48   62.98   1
  -2  -7  -2 1118.25   58.31   2
  -2  -7  -2 1255.76   58.96   9
  -2   7  -2 1150.39   52.03   7
  -2   7  -2 1056.15   60.55   1
  -2   7  -2 1101.37   63.21  12
  -2   7  -2 1056.33   62.41   5
  -2   7  -2 1156.35   60.03   4
   2   7   2 1183.64   62.23   1
  -2  -7   2 1117.72   57.19   2
   2  -7  -2 1182.96   59.69   2
   3   7  -2 19.6383  5.0880   1
   3  -7   2 18.0886  5.1248   2
  -3   7   2 17.6259  6.0466   5
   3   7  -2 15.3402  6.7487   8
  -3  -7  -2 11.1814  4.9035   1
  -3   7   2 15.8487  5.6717   1
   3  -7  -2 24.9341  6.6374   2
  -3   7  -2 20.3294  7.4640   4
  -3  -7   2 16.8896  4.3954   2
  -3   7  -2 5.57010 5.08803   5
  -3   7  -2 12.3839  4.0976   7
  -3   7  -2 24.1289  6.5127   1
  -3   7  -2 26.8675  6.3592  12
   3   7   2 19.1311  5.4870   1
  -4  -7  -2 105.763  10.983   1
   4   7  -2 92.1379 15.0850   8
   4  -7   2 109.147  11.991   2
   4   7  -2 97.7941 11.9171   1
  -4   7   2 131.103  15.082   5
  -4   7   2 90.7986 12.6426   1
   4  -7  -2 118.383  14.016   2
  -4   7  -2 111.634  14.493  12
  -4   7  -2 71.0148 12.6589   5
  -4  -7   2 89.4225 10.4223   2
  -4   7  -2 99.5324 13.4706   1
  -4   7  -2 101.902  14.962   4
   4   7   2 102.306  12.705   1
  -5   7   2 490.460  32.975   5
  -5   7   2 487.107  32.884   1
   5  -7   2 491.394  30.746   2
   5   7  -2 476.806  31.518   1
  -5  -7  -2 469.535  30.734   1
   5  -7  -2 490.314  32.124   2
   5   7   2 459.048  30.843   1
  -5   7  -2 487.879  32.016   1
  -5   7  -2 434.693  33.670   5
  -5  -7   2 443.913  28.451   2
  -5   7  -2 450.154  32.399   4
  -5   7  -2 446.328  31.442   1
   6  -7   2 832.691  50.045   2
  -6   7   2 883.705  53.783   5
  -6   7   2 869.742  54.630   1
   6   7  -2 858.702  52.213   1
  -6  -7  -2 858.008  51.130   1
  -6  -7   2 865.692  48.682   2
  -6   7  -2 858.547  51.375   4
  -6   7  -2 887.173  51.800   1
  -6   7  -2 923.295  57.406   5
   6   7   2 757.016  50.747   1
   7  -7   2 129.283  16.667   2
  -7  -7  -2 121.108  16.026   1
  -7   7   2 138.094  20.391   1
   7   7  -2 109.810  16.207   1
  -7   7   2 122.691  18.091   5
  -7   7  -2 153.089  22.804   5
  -7  -7   2 110.645  14.869   2
  -7   7  -2 108.342  15.495   1
   8   7  -2 52.7739 11.8982   1
   8  -7   2 84.7445 13.5760   2
  -8  -7  -2 84.8665 14.8598   1
  -8   7   2 72.6478 16.3284   1
  -8   7  -2 66.8990 12.2819   1
  -8   7  -2 109.544  20.639   5
   0   8  -2 2826.54  133.83   4
   0   8  -2 2933.87  143.45   1
   0  -8   2 2734.91  135.29   2
   0  -8  -2 2879.64  137.65   2
   0   8   2 2819.56  145.48   1
   0   8   2 2727.48  119.84   7
   0   8  -2 2799.23  138.39   8
   1  -8   2 649.000  35.067   2
   1   8  -2 661.182  39.804   8
  -1   8   2 687.039  39.810   1
  -1  -8  -2 729.410  37.529   2
   1   8  -2 684.732  37.332   4
   1   8  -2 651.388  37.291   1
  -1   8   2 668.228  32.197   7
  -1  -8  -2 673.908  39.378   1
  -1   8  -2 657.449  38.454   4
  -1   8  -2 678.318  37.943   1
  -1   8  -2 667.337  39.100   8
  -1   8  -2 661.152  32.834   7
  -1  -8   2 674.358  35.415   2
   1   8   2 676.984  38.035   8
  -1   8  -2 650.075  39.721   5
  -1   8  -2 637.678  39.083  12
   1  -8  -2 692.286  37.755   2
   1   8   2 675.752  39.507   1
   2  -8   2 104.515   9.099   2
   2   8  -2 103.644  13.812   8
  -2  -8  -2 113.215  11.207   1
  -2   8   2 104.912   8.660   7
   2   8  -2 108.404   9.431   1
   2   8  -2 107.263  11.963   4
  -2   8   2 109.636  13.211   1
  -2   8  -2 107.736  10.638  12
  -2   8  -2 100.061  13.813   4
  -2   8  -2 101.956  13.022   5
   2  -8  -2 112.874  12.595   2
  -2   8  -2 103.983  10.318   1
  -2   8  -2 110.211   9.353   7
   2   8   2 117.955  11.026   1
  -2  -8   2 101.981   9.137   2
  -3  -8  -2 178.943  15.419   1
  -3   8   2 165.577  15.523   1
   3   8  -2 207.296  14.946   1
   3  -8   2 176.116  13.554   2
  -3   8   2 184.561  16.569   5
   3   8  -2 198.215  18.010   8
  -3   8  -2 155.722  14.798   1
  -3  -8   2 176.097  13.407   2
  -3   8  -2 187.903  20.097   4
   3  -8  -2 206.559  16.240   2
  -3   8  -2 181.018  15.950  12
  -3   8  -2 176.133  16.710   5
   3   8   2 174.196  15.316   1
  -3   8  -2 184.851  13.004   7
  -4   8   2 455.289  31.780   5
   4   8  -2 468.792  29.612   1
  -4  -8  -2 426.289  29.365   1
  -4   8   2 457.138  31.073   1
   4  -8   2 472.057  28.627   2
   4   8  -2 498.402  33.745   8
  -4   8  -2 423.313  30.363   1
  -4  -8   2 452.910  27.425   2
  -4   8  -2 410.937  31.532   4
   4  -8  -2 527.016  31.325   2
  -4   8  -2 405.135  31.220   5
  -4   8  -2 474.849  32.380  12
   4   8   2 455.682  30.555   1
  -5   8   2 422.510  32.254   5
  -5   8   2 450.153  31.777   1
  -5  -8  -2 443.566  29.820   1
   5   8  -2 463.069  30.269   1
   5   8  -2 439.209  34.002   8
   5  -8   2 455.454  29.263   2
  -5   8  -2 461.693  34.052  12
  -5  -8   2 420.232  27.579   2
  -5   8  -2 456.454  34.003   5
  -5   8  -2 470.189  31.048   1
  -5   8  -2 407.512  31.541   4
   5  -8  -2 436.381  31.361   2
  -5   8  -2 457.008  30.958   1
   5   8   2 405.587  29.780   1
  -6   8   2 45.1524 11.8763   5
  -6   8   2 57.2914 12.3624   1
   6   8  -2 44.5915  9.9210   1
  -6  -8  -2 55.7317 10.3740   1
   6  -8   2 51.1012 10.3478   2
   6   8   2 28.9743  8.7351   1
  -6  -8   2 42.4659  8.5790   2
  -6   8  -2 45.6939 12.5102  12
  -6   8  -2 43.9975 11.9565   4
  -6   8  -2 41.5788 10.1503   1
  -6   8  -2 40.5272 12.3758   5
   7  -8   2 160.175  18.831   2
  -7   8   2 162.985  22.457   1
  -7  -8  -2 165.720  20.032   1
   7   8  -2 170.499  20.459   1
  -7   8   2 211.845  24.427   5
  -7   8  -2 197.206  18.092   1
  -7  -8   2 147.352  17.615   2
  -7   8  -2 191.890  25.336   5
  -8  -8  -2 615.227  44.495   1
  -8   8   2 714.381  49.609   1
   8  -8   2 606.954  41.205   2
   8   8  -2 554.570  42.792   1
  -8   8   2 715.638  46.775   5
  -8   8  -2 670.561  42.137   1
  -8   8  -2 714.621  50.615   5
   0   9   2 0.29363 3.70266   1
   0   9  -2 0.50477 3.28046   1
   0  -9  -2 -0.0069  3.5305   2
   0   9  -2 1.11776 4.69720   8
   0   9   2 2.26264 2.79612   7
   0   9  -2 4.27048 4.88537   4
   0  -9   2 -2.1159  2.2418   2
   1  -9   2 540.509  29.736   2
   1   9  -2 552.256  31.769   1
   1   9  -2 603.495  32.798   4
   1   9  -2 546.734  34.432   8
  -1  -9  -2 534.933  31.887   2
  -1   9   2 505.558  27.127   7
  -1   9   2 586.178  34.352   1
  -1   9  -2 525.153  33.991   5
  -1  -9   2 529.399  29.954   2
   1   9   2 508.583  32.188   8
   1   9   2 547.099  33.662   1
  -1   9  -2 558.110  33.876   4
  -1   9  -2 511.883  27.826   7
   1  -9  -2 575.822  32.502   2
  -1   9  -2 532.623  32.073   1
  -1   9  -2 526.553  33.705   8
   2   9  -2 970.661  55.993   8
  -2   9   2 993.088  56.988   1
   2   9  -2 1041.75   52.06   4
  -2   9   2 949.024  46.144   7
   2  -9   2 984.088  51.481   2
   2   9  -2 1008.78   54.10   1
  -2   9  -2 957.637  57.181   5
  -2  -9   2 968.184  51.374   2
  -2   9  -2 1030.52   57.01  12
   2  -9  -2 1036.93   54.33   2
  -2   9  -2 938.963  54.734   1
   2   9   2 1002.33   56.18   1
  -2   9  -2 1022.33   55.48   4
   2   9   2 996.471  55.350   8
  -2   9  -2 921.655  46.693   7
   3  -9   2 93.0087 10.8338   2
   3   9  -2 76.9068 13.9467   8
  -3   9   2 96.8761 13.1465   1
   3   9  -2 99.0552  9.9125   1
  -3  -9   2 78.7809  9.8230   2
  -3   9  -2 93.3064 12.1189  12
  -3   9  -2 93.7814 13.2902   5
  -3   9  -2 85.5721 14.5101   4
  -3   9  -2 93.0169 11.9005   1
  -3   9  -2 81.9069  9.8006   7
   3   9   2 87.6730 11.9196   1
   3  -9  -2 89.7823 12.4905   2
   4  -9   2 19.7721  6.0768   2
   4   9  -2 23.9823  6.8657   1
  -4   9   2 33.1799  9.4464   5
   4   9  -2 17.9301  9.5197   8
  -4   9   2 23.6216  7.5553   1
  -4   9  -2 22.1360  7.8832  12
   4  -9  -2 30.5084  8.7350   2
  -4   9  -2 15.4245  7.4759   5
  -4   9  -2 10.6393  7.3959   1
   4   9   2 21.3357  6.8534   1
  -4  -9   2 14.7881  5.0344   2
  -4   9  -2 19.8862  9.3980   4
   5   9  -2 188.160  16.932   1
   5  -9   2 164.701  15.884   2
   5   9  -2 153.878  21.412   8
  -5   9   2 178.969  18.273   1
  -5   9   2 202.712  19.856   5
  -5   9  -2 157.868  16.615   1
   5   9   2 144.550  15.978   1
   5  -9  -2 196.214  18.679   2
  -5   9  -2 192.350  17.629   1
  -5   9  -2 211.674  20.607   5
  -5   9  -2 205.737  20.482  12
  -5  -9   2 180.858  15.507   2
  -5   9  -2 169.658  22.120   4
   6  -9   2 594.939  36.534   2
  -6   9   2 555.323  38.378   4
  -6   9   2 580.692  39.904   1
   6   9  -2 520.167  36.603   1
  -6   9   2 689.230  43.116   5
   6   9  -2 435.328  38.000   8
  -6   9  -2 475.538  37.774   4
   6   9   2 477.109  36.412   1
  -6   9  -2 564.773  36.494   1
  -6  -9   2 567.617  34.553   2
  -6   9  -2 606.183  41.739   5
   7  -9   2 77.7871 13.3217   2
  -7  -9  -2 80.7800 13.9842   1
   7   9  -2 67.4578 12.6612   1
  -7   9   2 105.141  18.121   1
  -7   9   2 106.837  18.089   5
   7   9  -2 64.4070 15.3692   8
   7   9   2 82.3220 14.1266   1
  -7  -9   2 88.1972 13.1145   2
  -7   9  -2 85.5437 13.2107   1
  -7   9  -2 89.0920 18.1033   5
   0  10   2 162.367  15.253   1
   0  10  -2 157.772  18.210   8
   0 -10  -2 177.641  15.023   2
   0 -10   2 189.067  13.182   2
   0  10  -2 224.995  17.930   4
   0  10  -2 172.690  12.937   7
   0  10  -2 186.961  14.549   1
   1  10  -2 30.9466  8.7539   8
   1  10  -2 38.1320  6.8432   1
   1 -10   2 34.9936  5.8558   2
   1  10  -2 26.0381  7.4477   4
  -1  10   2 41.4214  8.3663   1
   1  10   2 39.6297  8.5494   8
  -1  10  -2 26.3008  7.9605   8
  -1  10  -2 17.6649  7.0767   4
  -1  10  -2 25.7358  5.6043   7
   1  10   2 29.6950  7.3986   1
  -1  10  -2 37.8686  7.1983   1
  -1 -10   2 38.0352  6.3004   2
   1 -10  -2 30.0418  7.5439   2
  -2  10   2 22.0008  5.2510   7
   2  10  -2 29.1372  6.3076   1
   2  10  -2 15.6133  6.3160   4
   2  10  -2 16.7572  7.6160   8
   2 -10   2 25.3164  5.7162   2
  -2  10   2 23.6009  7.2471   1
  -2  10  -2 23.3104  8.4822   4
  -2  10  -2 18.8821  5.1037   7
  -2 -10   2 22.4373  5.3816   2
   2  10   2 32.6459  8.3828   8
  -2  10  -2 20.2588  6.6499   1
  -2  10  -2 22.5238  7.6855   5
   2  10   2 25.3143  6.8715   1
   2 -10  -2 25.9811  6.9456   2
   3  10  -2 222.485  21.215   8
   3 -10   2 245.510  17.158   2
  -3  10   2 226.396  19.672   1
   3  10  -2 216.249  17.040   1
   3 -10  -2 239.927  19.178   2
   3  10   2 235.265  21.407   8
  -3  10  -2 191.478  15.192   7
  -3  10  -2 239.024  18.613   1
  -3  10  -2 220.937  18.599  12
  -3  10  -2 245.084  22.337   4
   3  10   2 203.335  18.100   1
  -3  10  -2 235.390  20.774   5
  -3 -10   2 203.297  16.136   2
   4  10  -2 1136.64   66.42   8
   4  10  -2 1075.88   61.99   1
   4 -10   2 1163.18   59.80   2
  -4  10   2 1056.62   64.25   1
  -4  10   2 1172.92   65.83   5
  -4  10  -2 940.286  62.516   4
  -4  10  -2 1114.62   65.41   5
   4  10   2 1068.45   63.54   1
  -4 -10   2 1041.14   58.51   2
  -4  10  -2 1138.69   66.10  12
  -4  10  -2 1070.40   63.23   1
   4 -10  -2 1164.16   62.61   2
  -5  10   2 76.5007 15.9974   4
   5  10  -2 87.5018 12.7791   1
  -5  10   2 83.2718 13.9743   1
   5 -10   2 87.6071 12.3655   2
   5  10  -2 91.2892 17.2645   8
  -5  10   2 98.4880 16.4397   5
  -5  10  -2 62.6410 14.6156   4
  -5 -10   2 86.2741 11.7395   2
   5  10   2 89.9386 13.4335   1
  -5  10  -2 78.3606 14.7453   5
   6  10  -2 256.513  22.393   1
   6  10  -2 244.965  28.986   8
   6 -10   2 286.550  21.848   2
  -6  10   2 310.588  26.934   4
  -6  10   2 292.801  26.688   5
  -6  10   2 267.386  24.745   1
  -6  10  -2 230.560  27.107   4
   6  10   2 227.925  21.905   1
  -6  10  -2 334.718  27.666   5
  -6 -10   2 221.430  19.639   2
   0  11  -2 0.23136 5.33058   8
   0  11  -2 0.99436 4.33338   1
   0 -11   2 1.45389 3.30909   2
   0  11  -2 11.6230  6.7159   4
   0  11   2 -1.0614  3.8311   1
   0  11  -2 -1.1862  3.1492   7
   1  11  -2 420.859  28.181   4
  -1  11   2 419.974  29.126   1
   1  11  -2 419.227  26.990   1
   1 -11   2 414.049  25.151   2
   1  11  -2 393.887  29.696   8
  -1  11  -2 443.716  27.748   1
  -1  11  -2 417.969  29.475   8
  -1  11  -2 392.825  23.792   7
  -1  11  -2 420.909  29.816   4
   1  11   2 428.828  28.976   1
  -1 -11   2 441.524  25.560   2
   2  11  -2 743.344  42.474   1
  -2  11   2 722.863  45.002   1
   2  11  -2 722.925  45.304   8
   2 -11   2 708.803  39.865   2
   2 -11  -2 787.917  43.239   2
  -2  11  -2 701.297  42.677   1
  -2 -11   2 688.383  39.615   2
   2  11   2 726.552  44.231   1
  -2  11  -2 733.699  45.098   4
  -2  11  -2 681.680  36.744   7
   2  11   2 720.018  43.948   8
  -3  11   2 106.473  15.523   1
   3  11  -2 121.558  17.780   8
   3 -11   2 152.888  12.869   2
  -3  11   2 103.665  18.478   4
   3  11  -2 142.413  13.316   1
  -3  11  -2 135.796  13.382   7
  -3  11  -2 119.494  16.623   5
   3  11   2 148.082  18.527   8
  -3  11  -2 155.781  20.389   4
   3  11   2 119.176  15.299   1
  -3 -11   2 104.727  12.304   2
  -4  11   2 3.78478 8.07172   4
   4  11  -2 -0.5706  7.2029   8
   4  11  -2 0.11054 4.76775   1
   4 -11   2 2.24426 4.61292   2
  -4  11   2 3.55604 5.38656   1
  -4 -11   2 -2.5997  4.0939   2
   4  11   2 10.9050  5.8042   1
  -4  11  -2 3.94955 6.89906   5
   4  11   2 -6.7755  6.1573   8
  -4  11  -2 4.70325 7.98224   4
   5  11  -2 50.3026 13.4382   8
  -5  11   2 50.7675 11.5562   1
   5 -11   2 93.0954 12.4864   2
  -5  11   2 71.1877 15.6576   4
   5  11  -2 63.1251 10.9183   1
   5  11   2 55.9492 11.1511   1
  -5  11  -2 65.1025 15.1151   4
  -5  11  -2 62.2449 13.7079   5
  -5 -11   2 58.0702  9.8054   2
   0  12  -2 1053.26   57.95   1
   0 -12   2 994.920  54.181   2
   0  12  -2 995.322  59.087   8
   0  12  -2 1095.20   58.34   4
   0  12   2 996.541  59.877   1
   0  12   2 1051.78   59.98   4
  -1  12   2 221.053  24.970   4
   1 -12   2 215.846  15.320   2
   1  12  -2 204.570  16.553   1
   1  12  -2 169.083  20.813   8
  -1  12   2 176.023  17.809   1
   1  12  -2 218.874  18.954   4
   1  12   2 244.190  20.758   4
  -1  12  -2 221.783  20.121   4
   1  12   2 183.971  17.666   1
  -1 -12   2 167.164  14.438   2
  -1  12  -2 166.494  19.988   8
  -1  12  -2 245.115  17.742   1
  -2  12   2 48.8764 10.0367   1
   2 -12   2 58.3899  8.4774   2
   2  12  -2 50.3284 12.3044   8
  -2  12   2 52.6083 13.7614   4
   2  12  -2 36.0848  8.0177   1
  -2  12  -2 40.7944 11.4396   4
  -2 -12   2 44.2858  7.6274   2
   2  12   2 47.6187 10.0224   1
   3 -12   2 88.8329 11.3659   2
   3  12  -2 96.2703 16.9260   8
   3  12  -2 102.514  12.799   1
  -3  12   2 100.958  18.219   4
  -3  12   2 83.1615 13.7703   1
   3  12   2 87.1140 13.3577   1
  -3 -12   2 82.4357 10.8639   2
   3  12   2 111.175  17.272   8
  -3  12  -2 98.2846 16.5985   4
  -3  12  -2 85.5343 14.7155   5
   4 -12   2 238.847  18.090   2
  -4  12   2 209.736  20.772   1
   4  12  -2 211.522  18.584   1
   4  12  -2 222.862  26.280   8
  -4  12   2 227.561  27.523   4
   4  12   2 234.281  25.545   8
   4  12   2 188.011  19.213   1
  -4  12  -2 186.586  24.630   4
  -4 -12   2 191.323  16.858   2
   0  13  -2 2.02803 5.92587   8
   0  13   2 -7.7461  6.3995   4
   0  13  -2 2.51507 6.27148   4
   0 -13   2 2.40614 4.12319   2
   0  13   2 0.91956 4.63602   1
  -1  13   2 157.231  21.070   4
   1  13  -2 149.686  14.088   1
  -1  13   2 158.838  15.971   1
   1 -13   2 138.796  12.431   2
   1  13  -2 124.354  18.175   8
   1  13  -2 139.811  17.291   4
   1  13   2 161.643  19.603   4
  -1 -13   2 125.652  12.097   2
   1  13   2 117.521  15.539   1
  -1  13  -2 127.787  17.491   4
   0   0  -3 14.0620  3.0839   3
   0   0  -3 -0.4057  1.1230   3
   0   0   3 1.06472 1.50621   3
   0   0   3 3.84342 1.83279   2
   1   0   3 45.7615  3.2603   2
   1   0  -3 36.2685  6.3540   3
  -1   0  -3 37.9261  4.1327   3
   1   0   3 39.6384  3.9858   3
  -1   0   3 54.5269  5.8131   2
   1   0  -3 33.3943  4.7888   3
   2   0   3 2776.48  121.08   2
   2   0  -3 2357.38  147.86   3
  -2   0   3 2584.62  148.55   3
   2   0   3 2632.89  144.13   3
  -2   0  -3 2562.23  145.08   3
  -2   0   3 2385.41  124.17   2
  -3   0   3 263.211  23.291   3
   3   0   3 236.257  17.502   3
   3   0  -3 254.907  21.691   3
   3   0  -3 228.090  18.303   1
  -3   0   3 270.702  18.142   2
   3   0   3 253.416  13.896   2
  -4   0  -3 123.473   9.010   1
   4   0   3 105.370  10.930   3
   4   0   3 117.624   8.412   2
   4   0  -3 103.496  14.920  11
   4   0  -3 88.7582 12.5403   9
  -4   0   3 106.381  13.196   2
   4   0  -3 123.088  12.101   1
  -5   0   3 2270.12  110.50   2
   5   0   3 2162.30  105.18   2
   5   0  -3 2018.92  114.22   1
  -5   0  -3 2173.13  110.58   1
   5   0  -3 2123.75  129.39  11
   6   0  -3 1055.48   60.28   1
   6   0  -3 1055.09   66.93  11
  -6   0   3 999.505  57.985   2
  -6   0  -3 1007.77   56.04   1
   6   0   3 984.987  53.944   2
   7   0  -3 19.8265  7.9677  11
   7   0  -3 16.8239  7.4481   1
   7   0   3 2.35514 4.43256   2
  -7   0  -3 4.45073 4.55680   1
   8   0  -3 36.2208  9.9914   1
  -8   0  -3 53.0190 10.0797   1
  -8   0  -3 32.5445 11.5516   5
  -9   0  -3 221.864  26.687   5
  -9   0  -3 215.343  20.984   1
   9   0  -3 256.093  23.661   1
 -10   0  -3 548.807  39.663   1
  10   0  -3 649.848  42.919   1
  10   0   3 548.347  37.805   2
 -10   0  -3 527.701  41.268   5
   0   1   3 2092.72  100.79   2
   0  -1  -3 2050.73  118.97   3
   0   1   3 2176.70  119.45   3
   1   1  -3 873.171  51.102   3
  -1  -1  -3 857.095  50.283   3
   1   1  -3 871.920  49.579   3
  -1   1   3 773.133  42.988   2
   1  -1   3 872.024  48.829   3
  -1  -1   3 878.836  52.395   3
   1   1   3 865.543  42.042   2
  -1   1  -3 885.630  36.845   7
   1  -1  -3 824.313  52.127   3
   1   1   3 871.639  50.392   3
  -1  -1   3 813.582  43.540   2
  -1   1  -3 919.450  45.845   6
   1  -1  -3 870.375  51.082   3
  -2   1   3 1.74440 2.59292   2
   2  -1   3 4.32262 1.92712   3
  -2  -1  -3 1.32606 2.25326   3
   2   1  -3 2.70879 3.21947   3
   2  -1   3 5.10357 1.27343   2
   2   1   3 8.29741 2.72164   3
   2   1   3 1.29115 1.50520   2
  -2  -1   3 7.47876 3.60381   2
  -2   1  -3 10.2603  3.7232   6
   2  -1  -3 3.46283 3.63327   3
  -2  -1   3 2.85521 4.28516   3
   3   1  -3 467.566  32.374   3
  -3   1   3 423.146  26.531   2
  -3  -1  -3 439.907  30.284   3
   3  -1   3 410.646  28.432   3
  -3  -1  -3 485.963  25.159   1
   3  -1   3 473.070  22.905   2
   3   1  -3 416.305  27.244   1
   3  -1  -3 456.795  29.101   1
  -3  -1   3 451.299  27.260   2
   3   1   3 450.663  23.434   2
  -3   1  -3 400.894  33.222  10
   3   1   3 428.046  28.885   3
  -3  -1   3 480.522  35.567   3
  -4  -1  -3 2287.53  105.27   1
   4   1  -3 1921.98  122.75  11
   4  -1   3 1978.15  119.78   3
   4  -1   3 2063.84   98.94   2
  -4   1   3 2054.56  103.87   2
   4   1  -3 2026.24  107.92   1
   4  -1  -3 1925.84  122.40  11
   4   1   3 2099.76   99.24   2
   4  -1  -3 2088.45  105.94   9
   4   1   3 1812.47  118.50   3
  -4  -1   3 2113.16  103.79   2
   4  -1  -3 2032.11  110.28   1
  -4   1  -3 1877.47  129.04  10
  -4   1  -3 2336.82  104.28   1
   5   1  -3 588.864  39.933  11
   5   1  -3 525.299  34.572   1
  -5  -1  -3 567.966  32.065   1
   5  -1   3 566.008  30.771   2
  -5   1   3 570.145  35.045   2
   5  -1  -3 467.222  38.695  11
   5  -1  -3 548.843  36.692   1
   5   1   3 516.582  29.865   2
  -5  -1   3 564.692  34.358   2
  -5   1  -3 561.108  31.255   1
   6   1  -3 130.454  15.937   1
  -6   1   3 142.452  17.004   2
   6   1  -3 136.964  15.784  11
   6  -1   3 139.545  12.612   2
  -6  -1  -3 104.215  10.743   1
   6  -1  -3 143.832  17.099   1
  -6   1  -3 117.077  10.829   1
  -6  -1   3 106.496  14.639   2
  -6   1  -3 152.429  20.308   5
   6  -1  -3 139.903  18.293  11
   6   1   3 109.758  10.857   2
  -7  -1  -3 400.400  27.529   1
   7   1  -3 434.498  30.573   1
   7   1  -3 432.068  33.059  11
  -7  -1   3 386.636  29.009   2
   7   1   3 385.626  26.746   2
  -7   1  -3 447.241  27.955   1
   7  -1  -3 436.002  31.829   1
  -7   1  -3 444.233  34.477   5
   8   1  -3 855.513  51.268   1
  -8  -1  -3 790.992  47.866   1
   8   1  -3 703.626  52.685  11
  -8   1  -3 726.735  46.871   1
   8  -1  -3 907.160  52.022   1
  -8   1  -3 732.397  52.225   5
   9  -1   3 2.32169 6.69213   2
  -9  -1  -3 5.75861 6.44127   1
   9   1  -3 13.5878  7.6786   1
  -9  -1  -3 10.2735  8.7392   5
  -9   1  -3 13.9940  8.9830   5
  -9   1  -3 -0.6984  5.5927   1
   9  -1  -3 12.1559  8.3381   1
 -10  -1  -3 79.4026 15.0055   1
  10  -1   3 66.9710 13.0825   2
  10   1  -3 108.202  16.630   1
 -10  -1  -3 97.4613 17.3709   5
  10  -1  -3 111.531  17.796   1
 -10   1  -3 90.3696 15.0646   1
  10   1   3 73.1925 13.9938   2
 -10   1  -3 85.5818 16.0828   5
   0   2   3 2.63562 1.62256   2
   0  -2   3 3.15007 2.21405   3
   0  -2  -3 1.26716 1.86246   3
   0   2   3 8.50931 2.86181   3
   0   2  -3 31.7299  8.3408  10
   1   2  -3 3281.20  187.81   3
   1   2  -3 3385.99  187.82   3
  -1  -2  -3 3446.09  190.30   3
  -1   2   3 3201.30  161.05   2
   1  -2   3 3300.56  187.03   3
   1   2   3 3519.13  190.42   3
  -1   2  -3 3436.17  212.69  10
   1   2   3 3501.57  160.23   2
   1  -2  -3 3200.40  190.53   3
  -1   2  -3 3526.90  140.67   7
  -1   2  -3 3514.60  168.96   6
  -1  -2   3 3546.89  159.77   2
  -1  -2   3 3040.10  191.70   3
   2  -2   3 2496.59  115.88   2
  -2   2   3 2274.27  119.32   2
  -2  -2  -3 2416.54  140.48   3
   2   2  -3 2575.34  141.25   3
   2  -2   3 2412.86  139.03   3
  -2   2  -3 2516.29  104.08   7
   2  -2  -3 2475.09  143.26   3
  -2  -2   3 2587.38  145.06   3
   2   2   3 2483.47  117.84   2
  -2   2  -3 2288.49  156.22  10
  -2   2  -3 2541.26  125.22   6
   2  -2  -3 2581.55  142.55   3
   2   2   3 2426.41  140.40   3
  -2  -2   3 2481.03  119.19   2
  -3  -2  -3 93.8578 10.1578   3
   3  -2   3 103.687   6.798   2
   3  -2   3 112.832  10.613   3
   3   2  -3 98.9387 13.0839   3
   3   2  -3 90.0874 13.9913  11
  -3  -2  -3 106.557   8.444   1
  -3   2   3 84.7127 10.0644   2
   3   2  -3 92.1660  9.9435   1
   3  -2  -3 105.509  12.741   1
  -3  -2   3 100.891   9.694   2
   3   2   3 102.379   7.560   2
  -3  -2   3 118.697  16.463   3
  -3   2  -3 96.7190 11.8184  10
   3   2   3 102.291   9.838   3
  -3   2  -3 105.056   9.835   6
   4  -2   3 116.397   9.057   2
   4   2  -3 109.862  15.351  11
  -4   2   3 117.399  13.080   2
  -4  -2  -3 132.206   9.882   1
   4   2  -3 94.0970 12.3422   1
  -4   2  -3 99.6634 15.2760   5
   4  -2  -3 118.498  15.120   1
  -4   2  -3 123.334   8.205   1
  -4  -2   3 110.828  12.725   2
  -4   2  -3 107.103  12.189  10
   4  -2  -3 110.096  14.460  11
   4  -2  -3 115.151  14.488   9
   4   2   3 93.3857  8.1656   2
   5   2  -3 28.1433  7.5531   1
   5   2  -3 27.9067  8.5953  11
  -5   2   3 26.8763  7.6000   2
  -5  -2  -3 29.0326  5.8004   1
   5  -2   3 39.5159  6.9907   2
  -5   2  -3 28.3292  4.8220   1
   5   2   3 25.5114  5.0106   2
   5  -2  -3 21.0900  8.3892   1
  -5  -2   3 29.7108  7.5315   2
   5  -2  -3 34.0105  9.2556  11
  -5   2  -3 19.2090  8.5878   5
  -6   2   3 1007.14   62.30   1
   6   2  -3 1053.26   59.06   1
  -6  -2  -3 901.572  54.863   1
  -6   2   3 1027.67   57.20   2
   6   2  -3 1043.94   65.41  11
  -6  -2   3 905.263  55.088   2
  -6   2  -3 1039.53   62.67   5
   6  -2  -3 989.642  61.098   1
  -6   2  -3 1019.77   54.49   1
   6   2   3 946.589  52.304   2
  -7   2   3 507.302  39.107   1
   7   2  -3 503.333  35.405   1
  -7  -2  -3 511.156  33.108   1
   7   2  -3 495.336  38.258  11
  -7   2  -3 524.691  32.595   1
  -7   2  -3 525.672  39.231   5
   7  -2  -3 556.740  37.758   1
  -7  -2   3 546.353  34.405   2
   7   2   3 485.221  31.309   2
   8   2  -3 50.0833 11.6446   1
   8  -2   3 50.5626 10.5661   2
  -8  -2  -3 53.2684 10.0843   1
   8   2  -3 48.0395 11.2147  11
   8   2   3 63.4761 10.7669   2
   8  -2  -3 55.1392 12.8081   1
  -8   2  -3 42.0111 12.6020   5
  -8   2  -3 58.8006 10.0057   1
   9   2  -3 449.448  32.398   1
  -9  -2  -3 361.288  29.403   1
   9  -2   3 357.449  27.720   2
  -9   2  -3 348.377  27.888   1
  -9   2  -3 372.895  32.282   5
   9  -2  -3 410.179  31.682   1
   0   3   3 1928.90  106.36   3
   0  -3   3 1867.46  103.26   3
   0  -3  -3 1778.29  105.87   3
   0   3  -3 1784.36  119.74  10
   0   3   3 1833.64   89.03   2
   1   3  -3 65.9747 12.2732  10
  -1  -3  -3 71.0766  7.4097   3
  -1   3   3 64.2083  6.2739   2
  -1  -3  -3 63.2961  6.2066   1
  -1  -3   3 56.1043  6.5906   3
  -1   3  -3 71.0712  8.3425   6
  -1   3  -3 64.0740  5.0154   7
   1   3   3 75.0681  7.4852   3
   1  -3  -3 67.6810  7.4936   3
  -1  -3   3 64.3832  4.7701   2
   1   3   3 76.8909  5.9389   2
  -1   3  -3 64.3577 11.6504  10
   2   3  -3 2.41181 2.33398   3
  -2  -3  -3 4.28351 2.59117   1
  -2  -3  -3 4.10359 2.95103   3
   2  -3   3 0.38863 2.45155   3
   2  -3   3 6.19661 1.24424   2
  -2   3   3 4.26083 2.81175   2
   2   3  -3 11.2397  6.1349  10
   2   3   3 4.09984 2.87252   3
  -2   3  -3 3.06186 4.27866  10
   2  -3  -3 1.45011 2.75482   3
   2   3   3 4.57141 2.09782   2
  -2   3  -3 2.23170 1.96791   7
  -2  -3   3 2.01981 2.41440   2
  -2  -3   3 2.51044 3.33502   3
   2  -3  -3 6.71727 3.52109   1
   3   3  -3 669.107  36.420   1
   3   3  -3 619.815  40.139   3
  -3  -3  -3 667.688  34.896   1
  -3  -3  -3 588.764  39.534   3
   3  -3   3 607.226  31.524   2
   3   3  -3 592.606  44.529  10
   3   3  -3 652.340  34.559   8
  -3   3   3 574.355  33.683   2
  -3  -3   3 628.152  33.994   2
   3  -3  -3 626.744  37.436   1
   3   3   3 593.688  32.129   2
  -3   3  -3 601.781  35.421   6
  -3  -3   3 623.445  42.804   3
   3  -3  -3 626.734  36.392   9
  -3   3  -3 596.778  44.143  10
  -4  -3  -3 1908.74   97.91   1
  -4   3   3 1949.48   95.04   2
   4   3  -3 1860.89  100.96   1
  -4   3   3 1937.09  101.26   1
  -4   3  -3 1905.79  102.27   5
   4  -3  -3 1787.56  101.82   1
  -4   3  -3 1747.04  120.15  10
   4  -3  -3 1830.48  112.23  11
   4   3   3 1797.42   92.06   2
  -4   3  -3 1797.16   93.47   4
  -4   3  -3 2139.65   95.53   1
  -4   3  -3 1888.71   98.94   6
  -4  -3   3 1935.65   95.24   2
   4  -3  -3 1871.47   98.25   9
  -5   3   3 174.381  15.191   2
  -5  -3  -3 165.944  13.241   1
  -5   3   3 157.187  18.608   1
   5   3  -3 139.168  14.940   1
   5  -3  -3 170.451  19.528   9
  -5   3  -3 175.988  11.854   1
  -5   3  -3 171.626  20.125   5
   5   3   3 155.604  12.010   2
  -5   3  -3 137.213  13.762   6
  -5  -3   3 139.722  14.342   2
   5  -3  -3 156.491  18.979   1
   6   3  -3 117.291  15.822   1
  -6  -3  -3 110.778  11.042   1
   6   3  -3 97.6246 15.2272  11
  -6   3   3 110.722  17.239   1
  -6   3  -3 90.8065 13.5013   6
  -6   3  -3 109.764  10.222   1
  -6   3  -3 97.5801 16.5674   5
   6   3   3 100.197  10.032   2
   6  -3  -3 108.128  17.204   1
  -6  -3   3 119.719  14.739   2
  -7   3   3 1125.32   70.30   1
  -7  -3  -3 1063.45   63.38   1
   7   3  -3 1165.99   73.64  11
   7  -3   3 1058.23   61.02   2
   7   3  -3 1151.08   67.23   1
  -7   3  -3 1240.94   70.59   5
   7   3   3 1071.80   59.94   2
   7  -3  -3 1186.90   69.71   1
  -7  -3   3 1118.42   62.86   2
  -7   3  -3 1096.16   62.28   1
   8   3  -3 723.385  50.407  11
  -8   3   3 699.475  49.535   1
  -8  -3  -3 706.244  44.427   1
  -8   3   3 741.071  50.230   1
   8   3  -3 757.813  46.808   1
   8  -3   3 628.614  41.305   2
   8  -3  -3 769.928  48.323   1
   8   3   3 613.098  41.138   2
  -8   3  -3 673.027  46.351   6
  -8   3  -3 710.740  48.923   5
  -8   3  -3 657.785  42.611   1
  -9   3   3 110.819  19.535   1
   9  -3   3 129.211  15.851   2
   9   3  -3 108.953  17.094  11
   9   3  -3 103.586  16.223   1
  -9   3   3 80.9607 17.1761   1
  -9  -3  -3 89.6010 15.2431   1
  -9   3  -3 99.5292 14.1589   1
   9  -3  -3 123.889  19.128   1
  -9   3  -3 119.651  19.400   5
   0  -4  -3 -1.4860  2.0248   1
   0   4   3 0.39076 1.80162   2
   0  -4   3 4.45362 1.19626   2
   0  -4   3 6.52515 1.91868   3
   0   4   3 0.81256 2.32065   3
   0  -4  -3 -0.3399  2.3745   3
   0   4  -3 1.84947 4.69396  10
   0   4  -3 3.37700 3.51596   8
   1  -4   3 146.644   8.849   3
   1   4  -3 132.803  11.779   8
   1   4  -3 134.901  16.248  10
  -1   4   3 135.965  10.042   2
  -1  -4  -3 132.129  11.913   3
  -1  -4  -3 150.309  10.813   1
   1  -4  -3 121.012  11.998   3
  -1  -4   3 123.559  10.603   3
  -1   4  -3 132.453  15.868  10
   1  -4  -3 143.490  11.095   1
  -1   4  -3 124.697   8.323   7
   1   4   3 140.237   9.827   2
  -1  -4   3 140.048   8.284   2
  -2  -4  -3 2154.32  106.70   1
  -2   4   3 1930.66  101.10   2
   2   4  -3 2071.94  101.49   8
   2   4  -3 1804.59  133.22  10
   2   4  -3 2218.82  105.38   1
  -2  -4  -3 2109.62  120.13   3
   2   4   3 2027.10  100.13   2
  -2   4  -3 1932.12  132.71  10
   2  -4  -3 2088.30  108.25   1
  -2   4  -3 2113.46  107.03   6
  -2   4  -3 2053.02   88.48   7
  -2   4  -3 2019.68   99.59   4
  -2  -4   3 2106.08   99.80   2
  -2  -4   3 2292.08  120.50   3
  -3   4   3 672.557  39.278   1
   3   4  -3 757.726  38.720   1
  -3  -4  -3 701.753  37.899   1
   3   4  -3 696.491  38.243   8
   3   4  -3 662.691  48.577  10
  -3   4   3 621.801  36.331   2
  -3   4  -3 686.786  31.862   7
  -3   4  -3 647.142  39.794   5
  -3  -4   3 681.554  35.921   2
  -3   4  -3 637.920  48.252  10
  -3   4  -3 677.978  38.786   6
   3  -4  -3 623.959  38.596   9
   3  -4  -3 673.737  40.058   1
  -3   4  -3 643.665  37.965   4
   3   4   3 639.764  35.017   2
   4   4  -3 112.958  11.282   1
  -4   4   3 81.5548 10.5215   2
   4  -4   3 87.9021 10.4144   2
  -4  -4  -3 83.8896  9.0622   1
   4   4  -3 137.053  15.052   8
  -4   4   3 120.298  13.754   1
  -4   4  -3 120.937  14.729   4
   4   4   3 85.4370  8.1592   2
  -4   4  -3 104.122   7.141   1
  -4   4  -3 82.6053 12.8001   5
   4  -4  -3 100.888  13.672   1
  -4  -4   3 109.341  10.253   2
   4  -4  -3 104.073  13.726   9
  -4   4  -3 98.2842 11.7304   6
  -5   4   3 1178.75   64.41   1
  -5  -4  -3 1079.98   60.04   1
   5   4  -3 1097.60   63.34   1
   5  -4   3 1109.31   58.19   2
  -5   4  -3 1047.97   64.55   5
   5  -4  -3 1077.90   62.63   9
  -5   4  -3 1157.03   57.60   1
   5   4   3 1040.84   56.32   2
  -5  -4   3 1126.09   59.42   2
   5  -4  -3 1132.87   65.35   1
  -5   4  -3 1005.42   60.34   6
  -5   4  -3 1051.58   59.52   4
  -6  -4  -3 841.061  47.953   1
   6  -4   3 828.884  46.605   2
   6   4  -3 716.203  50.295   1
  -6   4   3 867.662  53.669   1
  -6  -4   3 852.809  48.671   2
  -6   4  -3 870.565  46.120   1
  -6   4  -3 857.008  54.225   5
  -6   4  -3 779.190  48.885   6
   6  -4  -3 863.110  54.397   1
   6   4   3 808.814  44.964   2
  -7  -4  -3 -0.0676  4.1767   1
  -7   4   3 10.2078  9.1200   1
   7   4  -3 10.8361  6.9356   1
   7  -4   3 6.74169 5.98616   2
  -7   4  -3 6.63283 4.82528   1
   7  -4  -3 16.1244  9.7683   1
  -7   4  -3 20.1812  7.8962   6
  -7   4  -3 9.27005 8.97913   5
   7   4   3 3.41547 4.36925   2
  -7  -4   3 14.1359  6.9472   2
   8   4  -3 53.2144 11.9322   1
  -8  -4  -3 38.1223  9.4704   1
  -8   4   3 44.5755 13.3729   1
   8   4  -3 36.1560 10.9060  11
   8  -4   3 31.9995  8.5103   2
  -8   4  -3 34.1885  8.3359   1
  -8   4  -3 33.0710 11.8563   5
   8  -4  -3 33.4505 11.6950   1
  -8  -4   3 36.6663  9.8495   2
   8   4   3 33.1951  8.5816   2
   9   4  -3 85.5163 14.7245   1
  -9  -4  -3 80.6879 14.4256   1
  -9   4   3 73.3046 17.1653   1
  -9   4   3 86.8264 17.6701   1
   9   4  -3 76.6085 14.9291  11
   9  -4   3 76.2085 12.5001   2
  -9   4  -3 97.8200 18.4863   5
  -9   4  -3 81.6735 12.8416   1
   0   5  -3 1428.65   72.41   8
   0   5  -3 1357.78   96.33  10
   0   5  -3 1454.48   70.14   4
   0  -5   3 1425.42   80.86   3
   0   5   3 1335.74   70.03   2
   0  -5   3 1452.45   67.83   2
   0  -5  -3 1466.58   75.13   1
   1  -5   3 1182.77   63.90   3
  -1   5   3 1068.17   56.49   2
   1   5  -3 1122.37   58.80   8
  -1  -5  -3 1192.28   57.74   9
  -1   5   3 1167.71   60.61   1
   1   5  -3 913.023  76.791  10
  -1  -5  -3 1230.62   60.48   1
   1   5  -3 1146.31   56.83   1
   1   5  -3 1139.91   56.25   4
   1  -5   3 1038.26   53.72   2
  -1   5  -3 1162.73   78.65  10
  -1  -5   3 1107.14   65.45   3
   1  -5  -3 1055.25   57.75   9
   1  -5  -3 1125.31   60.66   1
  -1   5  -3 1122.08   57.29   4
  -1  -5   3 1103.24   54.42   2
   1   5   3 1131.63   56.38   2
  -1   5  -3 1104.89   49.73   7
   2   5  -3 6.03422 4.26247   8
   2  -5   3 0.06902 2.17676   2
  -2   5   3 2.54586 2.93313   2
   2   5  -3 5.70644 6.79073  10
  -2   5   3 4.38139 3.82560   1
  -2  -5  -3 3.26141 3.08135   9
   2   5  -3 4.05006 2.30361   1
  -2  -5  -3 4.37479 3.11664   1
  -2   5  -3 1.64995 4.74123  10
  -2   5  -3 0.96622 4.07542   4
   2   5   3 -1.6302  1.9227   2
   2  -5  -3 -1.6886  3.2497   1
  -2  -5   3 6.00969 3.93892   3
  -2  -5   3 1.85928 2.10588   2
  -2   5  -3 -0.3326  2.0629   7
   2  -5  -3 -2.0594  3.0926   9
   3  -5   3 212.297  14.886   2
  -3  -5  -3 244.343  16.627   1
  -3   5   3 205.359  15.812   5
   3   5  -3 251.685  16.231   1
  -3   5   3 215.972  15.587   2
  -3   5   3 256.270  17.994   1
   3   5  -3 263.379  18.905   8
   3  -5  -3 227.543  18.162   1
  -3   5  -3 240.559  13.911   7
  -3   5  -3 221.342  17.349   6
   3   5   3 224.986  14.847   2
  -3  -5   3 224.031  14.869   2
  -3   5  -3 210.336  17.670   5
   3  -5  -3 244.571  18.404   9
  -3   5  -3 219.475  18.176   4
   4   5  -3 1577.92   80.65   8
  -4   5   3 1495.90   81.45   5
   4   5  -3 1729.92   83.73   1
  -4  -5  -3 1598.55   82.04   1
   4  -5   3 1370.55   77.31   2
  -4   5   3 1508.35   84.01   1
  -4  -5   3 1593.34   77.96   2
  -4   5  -3 1384.99   78.63   4
   4  -5  -3 1603.21   85.57   1
   4  -5  -3 1507.50   82.12   9
  -4   5  -3 1501.49   84.59   5
  -4   5  -3 1568.43   82.35   6
   4   5   3 1538.89   76.80   2
  -5  -5  -3 675.233  39.299   1
   5  -5   3 674.781  38.009   2
  -5   5   3 650.278  41.856   1
   5   5  -3 650.256  40.807   1
  -5   5  -3 641.618  42.849   5
  -5   5  -3 696.116  41.911   4
  -5  -5   3 602.987  37.659   2
   5  -5  -3 709.630  43.887   1
   5   5   3 607.741  36.099   2
   5  -5  -3 649.157  42.041   9
  -5   5  -3 651.106  39.838   6
  -5   5  -3 685.295  36.012   1
   6  -5   3 114.873  13.485   2
  -6  -5  -3 89.0545 11.7826   1
   6   5  -3 78.0361 13.1632   1
  -6   5   3 109.887  16.356   1
  -6   5  -3 123.091  10.310   1
  -6   5  -3 71.2737 11.6581   6
  -6  -5   3 92.8669 13.1011   2
   6  -5  -3 93.2834 16.4636   1
   6   5   3 90.4680 10.9554   2
  -6   5  -3 106.568  16.860   5
  -7  -5  -3 108.944  14.461   1
   7  -5   3 144.412  14.105   2
   7   5  -3 120.871  16.974   1
  -7   5   3 149.167  21.258   1
   7   5   3 110.032  13.638   2
  -7   5  -3 136.033  12.771   1
   7  -5  -3 160.254  21.642   1
  -7  -5   3 127.993  16.378   2
  -7   5  -3 161.391  21.870   5
   8   5  -3 550.914  40.093   1
  -8  -5  -3 486.891  37.967   1
  -8   5   3 683.621  46.741   1
   8  -5   3 655.055  37.698   2
  -8   5  -3 633.483  45.223   5
  -8  -5   3 536.195  37.897   2
  -8   5  -3 630.324  37.384   1
   9   5  -3 8.26844 6.94445   1
   9  -5   3 -0.9752  5.2022   2
  -9  -5  -3 7.23466 7.08880   1
  -9   5   3 3.57262 8.67097   1
   9   5  -3 7.65681 8.03681  11
  -9   5   3 11.5823  9.9227   1
  -9   5  -3 5.96275 6.54414   1
  -9   5  -3 10.7672 10.0607   5
   0   6   3 0.24894 2.96824   1
   0  -6   3 0.54654 1.56180   2
   0   6   3 0.81649 2.30972   2
   0   6  -3 -2.2362  3.2937   4
   0   6  -3 1.58503 4.03903   8
   0  -6  -3 -0.1666  3.0057   9
   0  -6  -3 1.91385 3.21189   1
   0   6  -3 3.61403 1.99845  12
   1   6  -3 1454.75   72.68   1
  -1   6   3 1374.22   71.36   2
  -1  -6  -3 1487.77   76.31   1
   1   6  -3 1405.98   70.39   4
   1  -6   3 1334.45   68.65   2
  -1  -6  -3 1530.06   72.91   9
  -1   6   3 1446.51   76.36   1
   1   6  -3 1362.69   73.64   8
  -1   6  -3 1357.30   73.16   8
  -1   6  -3 1347.08   62.91   7
   1   6   3 1433.03   71.33   2
   1   6   3 1450.15   76.06   1
   1  -6  -3 1466.01   76.70   1
   1  -6  -3 1453.82   73.20   9
  -1   6  -3 1437.72   72.14   4
  -1  -6   3 1515.05   83.29   3
  -1  -6   3 1395.55   69.39   2
   2  -6   3 1536.94   76.89   2
   2   6  -3 1478.16   80.76   8
  -2   6   3 1569.88   79.23   2
  -2  -6  -3 1658.19   84.15   1
  -2   6   3 1595.49   85.11   1
  -2  -6  -3 1751.30   80.40   9
   2   6  -3 1579.83   81.16   1
   2   6  -3 1637.46   77.01   4
   2   6   3 1564.55   83.71   1
   2  -6  -3 1631.75   85.36   1
  -2   6  -3 1574.95   79.78   4
  -2  -6   3 1541.59   77.50   2
  -2   6  -3 1579.56   69.88   7
  -2   6  -3 1513.66   84.32   5
   2   6   3 1508.37   78.31   2
   2  -6  -3 1574.50   81.53   9
   3   6  -3 81.4525 12.1245   8
  -3  -6  -3 79.3709  9.8745   1
  -3   6   3 79.1301 10.8502   1
   3   6  -3 78.3791  7.9723   1
  -3   6   3 67.3742  9.2727   5
   3  -6   3 77.5377  8.4885   2
  -3   6  -3 86.9410 12.2312   5
   3   6   3 68.0700  8.3007   2
   3  -6  -3 67.2962 10.9847   9
   3  -6  -3 59.6767 10.2212   1
  -3   6  -3 85.4711  8.6440   7
  -3   6  -3 63.5354 11.5189   4
  -3  -6   3 64.5498  7.9550   2
  -4   6   3 72.1633 10.3744   5
  -4  -6  -3 68.4837  9.5155   1
  -4   6   3 79.9321 11.6287   1
   4   6  -3 70.6484 12.1640   8
   4  -6   3 74.9862  9.3252   2
   4   6  -3 80.1515 10.2422   1
  -4   6  -3 60.3320 10.1019   6
  -4   6  -3 68.3206 12.8535   4
   4  -6  -3 99.3824 13.7901   9
   4   6   3 70.0711  8.6334   2
   4  -6  -3 85.4318 12.5937   1
  -4   6  -3 69.4209 12.2131   5
  -4  -6   3 67.7605  8.9265   2
   5  -6   3 81.9078 11.7458   2
  -5   6   3 106.962  14.942   1
  -5  -6  -3 124.288  11.948   1
   5   6  -3 130.919  13.069   1
  -5   6   3 89.1974 13.0413   5
   5   6  -3 117.669  16.777   8
  -5   6  -3 114.836  14.068   6
  -5   6  -3 100.148  15.548   5
   5  -6  -3 130.973  17.031   1
  -5   6  -3 102.476  16.400   4
   5  -6  -3 116.018  16.476   9
  -5  -6   3 92.2258 11.6773   2
   5   6   3 109.556  10.521   2
  -6   6   3 731.599  46.343   1
   6  -6   3 652.931  40.332   2
  -6  -6  -3 646.213  41.622   1
   6   6  -3 701.409  44.439   1
  -6   6  -3 717.222  47.149   5
  -6  -6   3 685.806  40.724   2
   7   6  -3 312.138  28.303   1
   7  -6   3 376.980  26.669   2
  -7   6   3 424.647  33.481   1
  -7  -6  -3 355.936  27.031   1
  -7   6  -3 413.159  33.229   5
  -7  -6   3 369.178  27.390   2
  -7   6  -3 429.492  25.495   1
   8  -6   3 43.5704  9.7350   2
  -8  -6  -3 15.5195  7.2901   1
  -8   6   3 34.3846 12.4032   1
   8   6  -3 29.7847  9.6228   1
  -8   6  -3 32.1688 12.8165   5
  -8  -6   3 33.3611 10.0364   2
   0  -7  -3 1124.07   58.02   9
   0   7   3 1075.31   60.59   1
   0  -7   3 1134.47   54.38   2
   0   7  -3 1062.25   57.31   4
   0  -7  -3 1155.93   61.11   1
   0   7  -3 1028.61   59.29   8
   1  -7   3 86.3931  6.4740   2
  -1  -7  -3 81.7126 10.5130   1
  -1  -7  -3 85.7939  9.9314   9
   1   7  -3 73.5512  6.5387   1
   1   7  -3 108.575  13.634   8
   1   7  -3 82.8429 10.9321   4
  -1   7   3 70.6833  9.8495   1
  -1   7  -3 75.8965 11.0986   8
  -1   7  -3 69.2280  7.1909  12
  -1   7  -3 140.367  14.755   4
   1  -7  -3 74.2040  9.9969   9
   1  -7  -3 84.8018 10.8355   1
  -1   7  -3 77.7273 10.0907   5
   1   7   3 65.5219  9.4076   1
  -1   7  -3 67.5681  7.8041   7
  -1  -7   3 72.4884  6.5858   2
  -2  -7  -3 0.84370 3.18224   9
   2   7  -3 14.2147  5.9677   8
  -2   7   3 5.07723 4.48824   1
   2   7  -3 8.96039 3.12181   1
   2   7  -3 1.33727 4.18167   4
   2  -7   3 0.96054 2.21745   2
  -2  -7  -3 1.49245 3.54456   1
   2  -7  -3 2.16390 4.10882   1
  -2   7  -3 3.23922 4.75423   5
   2  -7  -3 5.88855 4.72062   9
  -2  -7   3 -0.5536  2.3659   2
  -2   7  -3 2.36319 3.05444  12
   2   7   3 5.73026 4.10348   1
  -2   7  -3 8.54943 6.11315   4
  -2   7  -3 0.41212 2.51009   7
  -3  -7  -3 340.665  23.443   1
   3   7  -3 313.705  25.140   8
  -3  -7  -3 365.578  22.651   9
   3  -7   3 381.271  21.705   2
  -3   7   3 360.513  25.508   1
   3   7  -3 369.045  22.542   1
   3  -7  -3 384.654  26.112   1
  -3   7  -3 337.916  20.183   7
  -3   7  -3 340.684  25.956   4
   3   7   3 356.130  24.252   1
  -3  -7   3 368.946  21.856   2
  -3   7  -3 347.287  26.074   5
   4   7  -3 1234.96   66.26   1
   4  -7   3 1204.73   63.06   2
  -4   7   3 1217.49   67.54   5
  -4  -7  -3 1255.21   67.14   1
  -4   7   3 1210.00   69.05   1
   4   7  -3 1225.13   67.77   8
  -4  -7   3 1154.79   62.53   2
   4  -7  -3 1222.27   67.63   9
  -4   7  -3 1199.53   69.37   5
  -4   7  -3 1168.91   66.73   4
   5   7  -3 134.490  13.695   1
   5   7  -3 141.256  18.630   8
  -5  -7  -3 115.816  13.850   1
  -5   7   3 124.825  16.436   1
   5  -7   3 125.737  14.092   2
  -5   7   3 129.696  16.106   5
  -5  -7   3 113.480  13.050   2
  -5   7  -3 127.139  18.367   4
  -5   7  -3 132.492  18.284   5
   5  -7  -3 117.547  16.991   9
   6  -7   3 62.2919 10.9266   2
   6   7  -3 72.5042 14.2645   8
   6   7  -3 62.2584 11.2420   1
  -6  -7  -3 83.8671 11.7689   1
  -6   7   3 92.7772 14.9885   1
  -6   7  -3 63.3058 14.8777   5
  -6   7  -3 83.8882 15.8020   4
  -6  -7   3 72.8690 11.0748   2
   7   7  -3 567.084  41.272   1
  -7  -7  -3 588.007  40.753   1
   7  -7   3 607.587  39.393   2
  -7   7   3 774.793  48.035   1
  -7  -7   3 628.229  39.936   2
  -7   7  -3 810.366  50.928   5
  -8  -7  -3 406.800  31.624   1
  -8   7   3 583.831  40.314   1
   8   7  -3 314.457  29.383   1
   8  -7   3 458.072  30.528   2
  -8  -7   3 450.986  31.528   2
  -8   7  -3 456.679  38.522   5
   0   8   3 3.91171 4.14572   1
   0  -8  -3 14.7813  5.6030   1
   0   8  -3 4.85456 4.93891   4
   0  -8   3 21.2960  3.8912   2
   0   8  -3 6.33130 5.25004   8
   1   8  -3 270.100  15.833   1
   1  -8   3 234.393  14.592   2
  -1  -8  -3 252.710  18.696   1
   1   8  -3 227.604  19.658   8
  -1   8   3 243.862  18.797   1
   1   8  -3 261.745  18.867   4
  -1   8  -3 232.782  19.280   4
  -1   8  -3 272.671  20.562   8
  -1   8  -3 237.449  15.048   7
  -1   8  -3 224.239  16.400  12
   1   8   3 251.480  18.669   1
  -1  -8   3 231.602  15.076   2
  -1   8  -3 229.074  18.492   5
   1  -8  -3 260.629  19.316   1
   2   8  -3 1077.86   59.47   1
  -2  -8  -3 1207.48   59.84   9
   2  -8   3 1113.06   56.46   2
   2   8  -3 1074.70   62.22   8
  -2  -8  -3 1141.96   62.64   1
  -2   8   3 1095.31   63.65   1
   2   8  -3 1182.21   58.25   4
  -2   8  -3 1072.56   52.37   7
  -2   8  -3 1134.26   61.38   4
  -2   8  -3 1112.83   63.04   5
  -2   8  -3 1129.00   63.03  12
   2  -8  -3 1134.73   64.25   1
  -2  -8   3 1120.04   57.26   2
   2   8   3 1172.79   62.93   1
  -3   8   3 1010.35   56.09   1
  -3  -8  -3 1034.16   51.32   9
   3   8  -3 941.081  51.501   1
   3   8  -3 961.416  54.738   8
   3  -8   3 837.468  48.463   2
  -3  -8  -3 907.881  53.062   1
  -3  -8   3 897.972  49.255   2
  -3   8  -3 968.676  54.839  12
  -3   8  -3 906.601  45.134   7
  -3   8  -3 980.467  55.646   5
   3   8   3 953.200  54.049   1
  -3   8  -3 896.622  53.725   4
   4  -8   3 57.1385  8.7670   2
   4   8  -3 54.6197  8.6881   1
   4   8  -3 58.0564 12.1717   8
  -4  -8  -3 49.7378  8.5438   9
  -4   8   3 46.4943  9.8228   5
  -4  -8  -3 60.7384  9.4928   1
  -4   8   3 59.6906 11.1212   1
  -4   8  -3 39.6063 10.4137   5
  -4   8  -3 59.2023 12.7279   4
  -4   8  -3 57.9343 10.6574  12
  -4  -8   3 56.3086  8.3455   2
   4   8   3 64.8677 10.6663   1
   5   8  -3 216.255  19.110   1
  -5   8   3 293.443  23.157   5
  -5   8   3 261.589  22.433   1
  -5  -8  -3 242.171  19.914   1
   5  -8   3 274.807  19.840   2
   5   8  -3 251.860  24.104   8
  -5  -8   3 237.009  18.567   2
  -5   8  -3 290.206  24.088  12
  -5   8  -3 250.300  27.232   4
  -5   8  -3 257.906  23.913   5
  -6   8   3 562.447  38.027   1
   6  -8   3 507.288  33.186   2
   6   8  -3 483.513  34.477   1
  -6  -8  -3 507.815  34.087   1
  -6   8   3 512.343  36.504   5
   6   8  -3 495.741  37.145   8
  -6  -8   3 460.829  32.258   2
  -6   8  -3 543.940  39.351   5
  -6   8  -3 655.010  41.555  12
  -6   8  -3 509.127  38.067   4
   7   8  -3 6.56833 6.34682   1
  -7   8   3 0.51423 7.80103   1
  -7  -8  -3 6.68311 6.38237   1
   7  -8   3 -0.1267  5.7029   2
   7   8  -3 0.53157 7.33977   8
  -7   8  -3 -2.1307  7.8617   5
  -7  -8   3 7.99571 5.92211   2
  -7   8  -3 6.11193 9.38770  12
   0   9  -3 686.705  42.680   8
   0   9   3 674.926  42.249   1
   0  -9   3 718.187  37.044   2
   0   9  -3 730.029  41.343   4
   0  -9  -3 717.556  42.964   1
   1   9  -3 180.631  16.484   4
   1   9  -3 189.482  14.014   1
  -1   9   3 191.839  16.983   1
   1  -9   3 207.909  13.445   2
   1   9  -3 192.824  18.287   8
  -1  -9  -3 257.453  18.257   1
  -1   9  -3 208.630  14.157   7
   1   9   3 201.061  16.817   1
  -1   9  -3 218.923  17.435   5
  -1   9  -3 210.755  18.715   8
  -1   9  -3 203.367  18.147   4
  -1  -9   3 211.593  13.965   2
  -2   9   3 8.67439 5.32019   1
   2   9  -3 4.97330 5.99869   8
   2  -9   3 7.05114 3.21423   2
  -2  -9  -3 7.11328 4.64099   1
   2   9  -3 6.67142 3.86047   1
   2   9  -3 2.31443 4.61047   4
  -2   9  -3 -4.3487  4.6605   4
  -2   9  -3 -1.9013  4.9751   5
  -2  -9   3 -2.4925  2.4284   2
  -2   9  -3 0.43664 3.19359   7
   2   9   3 1.36341 4.18630   1
  -2   9  -3 4.85323 4.10475  12
  -3   9   3 203.818  17.938   1
   3   9  -3 184.367  14.145   1
  -3  -9  -3 173.142  15.758   1
   3  -9   3 200.156  14.189   2
   3   9  -3 180.256  21.072   8
  -3   9  -3 179.201  17.384   5
  -3   9  -3 190.033  14.126   7
  -3   9  -3 170.967  20.781   4
  -3   9  -3 173.875  15.711  12
   3   9   3 184.721  16.442   1
  -3  -9   3 192.729  14.339   2
   4   9  -3 886.365  53.235   8
   4  -9   3 861.540  46.181   2
  -4   9   3 857.675  52.372   1
   4   9  -3 885.458  49.207   1
  -4  -9  -3 783.988  49.207   1
   4   9   3 837.306  50.879   1
  -4   9  -3 843.615  52.801   5
  -4   9  -3 878.531  52.909  12
  -4   9  -3 842.636  42.860   7
  -4   9  -3 812.562  52.202   4
  -4  -9   3 845.802  46.582   2
   5  -9   3 199.475  16.489   2
   5   9  -3 200.184  17.290   1
  -5   9   3 206.620  19.926   5
  -5   9   3 190.990  19.333   1
  -5  -9  -3 164.067  16.627   1
   5   9  -3 200.012  24.409   8
  -5   9  -3 211.023  20.379  12
  -5   9  -3 175.654  23.664   4
  -5   9  -3 202.496  20.677   5
  -5  -9   3 205.653  16.482   2
   6  -9   3 38.1523  9.1771   2
   6   9  -3 50.6283 13.1014   8
  -6   9   3 60.9390 12.7809   1
  -6   9   3 64.4858 13.5754   5
   6   9  -3 48.3246 10.1599   1
  -6  -9  -3 38.5472  9.4006   1
  -6  -9   3 54.3598  9.9436   2
  -6   9  -3 56.4549 14.5979   4
  -6   9  -3 51.9384 13.1014   5
  -6   9  -3 57.3970 13.8800  12
   7   9  -3 242.946  27.495   8
   7  -9   3 222.087  20.192   2
  -7   9   3 263.525  25.858   1
   7   9  -3 255.429  22.159   1
  -7  -9  -3 261.596  22.219   1
  -7  -9   3 249.778  21.040   2
  -7   9  -3 308.484  28.938   5
   0 -10   3 1.58670 2.62903   2
   0  10  -3 -0.4210  5.1121   4
   0  10  -3 1.73155 3.38090   7
   0  10  -3 0.50504 5.12445   8
   0  10   3 1.04542 4.18674   1
  -1  10   3 513.164  34.009   1
   1 -10   3 512.835  28.812   2
   1  10  -3 537.031  32.833   4
   1  10  -3 447.199  33.967   8
  -1 -10   3 527.093  29.218   2
  -1  10  -3 596.576  35.288   4
  -1  10  -3 516.269  28.215   7
   1  10   3 509.416  33.549   1
  -1  10  -3 518.304  34.843   8
   2 -10   3 760.028  40.785   2
   2  10  -3 754.370  47.515   8
  -2  10   3 709.383  46.545   1
   2  10  -3 828.160  43.302   1
   2  10  -3 848.721  44.143   4
  -2  10  -3 797.423  47.361   5
  -2  10  -3 771.443  45.630  12
   2  10   3 728.242  45.998   1
  -2 -10   3 739.965  41.358   2
  -2  10  -3 790.646  47.045   4
  -2  10  -3 715.376  38.322   7
   3  10  -3 94.6555 11.1658   1
   3  10  -3 90.9270 15.7157   8
   3 -10   3 120.816  10.547   2
  -3 -10  -3 82.3752 11.9216   1
  -3  10   3 107.223  14.664   1
  -3  10  -3 69.2659 10.0148   7
   3  10   3 109.637  13.917   1
  -3  10  -3 82.2041 15.2974   4
  -3 -10   3 91.8378 10.7925   2
  -3  10  -3 109.344  13.121  12
  -3  10  -3 108.858  15.421   5
  -4 -10  -3 27.3401  7.6426   1
  -4  10   3 17.2676  7.8766   1
   4  10  -3 20.1743  6.4938   1
   4  10  -3 29.6589 10.3833   8
   4 -10   3 31.5232  6.9467   2
   4  10   3 29.4520  8.4502   1
  -4  10  -3 25.3273 10.5239   4
  -4  10  -3 44.7007 10.3109   5
  -4  10  -3 37.1773  8.7443  12
  -4 -10   3 33.5367  7.0429   2
  -5 -10  -3 92.1438 13.4395   1
   5  10  -3 130.111  15.020   1
  -5  10   3 141.245  18.495   1
   5 -10   3 119.136  13.736   2
   5  10  -3 146.922  20.668   8
  -5 -10   3 120.073  14.006   2
  -5  10  -3 127.920  20.917   4
  -5  10  -3 129.902  18.086   5
   5  10   3 101.537  14.834   1
  -5  10  -3 176.705  18.009  12
  -6  10   3 408.234  31.443   1
   6 -10   3 359.660  25.792   2
   6  10  -3 348.524  27.201   1
   6  10  -3 359.509  31.435   8
  -6 -10  -3 329.035  27.022   1
  -6  10  -3 402.563  33.348   4
  -6 -10   3 393.035  26.718   2
  -6  10  -3 423.935  33.860  12
  -6  10  -3 385.942  32.588   5
   0  11   3 427.744  30.636   1
   0  11  -3 509.360  32.303   4
   0  11  -3 464.261  32.461   8
   0 -11   3 435.950  26.188   2
   0  11  -3 461.085  26.083   7
   1  11  -3 232.244  21.531   8
  -1  11   3 211.918  19.491   1
   1 -11   3 241.515  16.134   2
   1  11  -3 319.626  22.078   4
  -1  11  -3 239.474  16.690   7
  -1  11  -3 252.145  22.012   4
  -1 -11   3 236.752  16.238   2
   1  11   3 225.783  19.600   1
   2  11  -3 -0.5197  3.9534   1
   2 -11   3 -0.1786  3.0552   2
  -2  11   3 1.86573 4.77216   1
   2  11  -3 -3.3782  5.8570   8
  -2  11  -3 -6.5629  5.8006   4
   2  11   3 -0.1526  4.2115   1
  -2  11  -3 0.67746 6.03633   5
  -2 -11   3 1.39148 3.46244   2
  -2  11  -3 1.94742 3.80095   7
  -3  11   3 81.5971 13.6269   1
   3  11  -3 80.3955 15.3745   8
   3 -11   3 115.976  10.571   2
   3  11  -3 113.130  11.430   1
  -3 -11   3 71.2717 10.1716   2
   3  11   3 101.517  14.081   1
  -3  11  -3 118.467  12.343  12
  -3  11  -3 124.528  18.334   4
  -3  11  -3 76.0714 14.1810   5
  -4  11   3 651.265  42.118   1
   4  11  -3 535.105  42.101   8
   4  11  -3 620.909  37.746   1
   4 -11   3 613.576  35.820   2
  -4 -11   3 585.993  35.924   2
   4  11   3 559.485  39.739   1
  -4  11  -3 628.542  40.514  12
   4  11   3 618.347  42.129   8
  -4  11  -3 653.147  42.573   5
  -4  11  -3 609.558  43.648   4
   5  11  -3 158.128  22.989   8
   5  11  -3 172.328  16.181   1
  -5  11   3 171.410  21.312   1
   5 -11   3 182.471  15.694   2
  -5  11  -3 147.370  22.880   4
  -5  11  -3 231.357  20.682  12
  -5 -11   3 162.634  15.547   2
   5  11   3 164.708  17.567   1
  -5  11  -3 190.113  22.513   5
   0 -12   3 4.38105 3.62593   2
   0  12   3 3.59212 5.11266   1
   0  12  -3 0.58188 6.26040   4
   0  12  -3 -4.0049  4.9842   8
   1 -12   3 83.1594  9.8194   2
   1  12  -3 79.7044 14.3566   8
   1  12  -3 113.330  15.319   4
  -1  12   3 81.7612 12.9392   1
  -1  12  -3 96.9894 15.5670   4
   1  12   3 85.1784 12.7524   1
  -1 -12   3 85.4650  9.9387   2
   2 -12   3 465.836  28.140   2
  -2  12   3 466.770  33.356   1
   2  12  -3 449.203  34.612   8
  -2  12  -3 499.065  35.133   4
  -2 -12   3 486.414  28.991   2
   2  12   3 486.281  33.045   1
   3 -12   3 308.455  20.890   2
   3  12  -3 272.413  27.138   8
  -3  12   3 303.413  25.586   1
  -3  12  -3 286.922  27.315   4
   3  12   3 319.162  24.916   1
  -3  12  -3 393.642  28.225   5
  -3 -12   3 306.311  21.541   2
   0   0   4 303.955  17.244   2
   0   0  -4 327.021  19.137   6
   1   0  -4 2258.27  122.72   1
   1   0   4 2470.48  114.22   2
   1   0   4 2589.62  135.68   3
   1   0  -4 2337.38  138.12   3
  -1   0  -4 2547.82  121.80   6
  -1   0   4 2207.10  115.92   2
   2   0  -4 192.626  16.342   1
  -2   0  -4 265.944  17.131   6
   2   0   4 236.943  15.788   3
   2   0  -4 226.706  19.228   3
  -2   0   4 213.842  15.801   2
   2   0  -4 205.771  19.408  11
   2   0   4 250.168  12.947   2
  -2   0  -4 218.769  22.308  10
   3   0  -4 1167.08   69.26   1
   3   0   4 1276.93   61.64   2
   3   0  -4 1306.04   67.84   9
  -3   0   4 1230.44   66.69   2
  -3   0  -4 1377.99   64.93   1
  -3   0  -4 1269.46   85.84  10
   3   0  -4 1203.00   79.66  11
   4   0   4 18.3763  3.6325   2
  -4   0   4 10.9291  6.0738   2
  -4   0  -4 25.5197  3.9637   1
   4   0  -4 6.60863 6.80214  11
   4   0  -4 10.1209  6.2029   9
   4   0  -4 15.6463  5.6972   1
  -4   0  -4 16.5948  6.9650  10
  -5   0  -4 867.594  45.338   1
   5   0  -4 873.342  50.349   1
   5   0   4 810.870  43.786   2
   5   0  -4 774.486  57.627  11
  -5   0   4 893.988  50.352   2
  -6   0  -4 5.94662 3.69995   1
   6   0  -4 10.4416  5.9229   1
   6   0  -4 2.30593 6.49027  11
  -6   0   4 7.37374 6.86553   2
   6   0   4 4.23974 3.79683   2
   7   0  -4 508.958  38.031  11
  -7   0  -4 445.579  28.480   1
   7   0  -4 495.345  33.387   1
  -7   0   4 466.884  33.097   2
   7   0   4 434.825  29.220   2
  -8   0  -4 508.697  39.659   5
  -8   0  -4 494.302  32.008   1
   8   0  -4 536.255  36.454   1
   9   0  -4 72.8333 13.7040   1
  -9   0  -4 58.2644 14.5208   5
  -9   0  -4 37.4366  8.8761   1
   0   1  -4 3.15183 5.13015  10
   0  -1  -4 4.92973 2.58708   6
   0   1   4 -1.2991  1.5589   2
   0   1  -4 -0.5393  2.2185   6
   0  -1  -4 0.57476 2.47005   3
   0  -1   4 1.74258 2.06221   2
   0  -1  -4 3.86574 2.48029   1
  -1  -1  -4 1310.26   65.39   6
  -1   1   4 1197.13   62.13   2
  -1  -1  -4 1301.91   64.50   1
   1   1  -4 1098.50   84.43  10
   1  -1   4 1227.58   59.76   2
   1  -1   4 1301.66   71.05   3
   1  -1  -4 1200.51   75.85  11
   1  -1  -4 1231.96   74.73   3
   1   1   4 1273.48   60.86   2
  -1   1  -4 1307.76   65.86   6
  -1  -1   4 1150.34   62.23   2
   1   1   4 1342.53   72.71   3
   1  -1  -4 1282.46   66.45   1
  -1   1  -4 1231.09   85.73  10
   2   1  -4 407.997  25.209   1
   2   1  -4 440.801  34.990  10
  -2  -1  -4 459.329  23.675   1
  -2   1   4 405.397  24.536   2
   2  -1   4 438.917  21.170   2
   2   1  -4 384.461  30.920  11
  -2  -1   4 424.535  25.428   2
   2   1   4 432.072  27.077   3
   2  -1  -4 382.649  29.913  11
  -2  -1   4 442.926  31.168   3
   2   1   4 433.518  22.394   2
   2  -1  -4 373.368  29.651   3
  -2   1  -4 407.930  34.619  10
  -2   1  -4 448.812  26.328   6
   2  -1  -4 417.771  26.601   1
   2  -1  -4 410.519  25.566   9
   3   1  -4 811.063  52.444  10
   3  -1   4 733.940  35.083   2
   3   1  -4 623.436  47.916  11
  -3  -1  -4 758.143  37.829   1
   3   1  -4 706.637  40.884   9
  -3   1   4 718.847  40.186   2
   3   1  -4 698.128  40.539   1
  -3   1  -4 634.892  40.273   4
   3  -1  -4 718.557  40.926   9
   3   1   4 711.155  35.862   2
   3  -1  -4 668.237  47.278  11
   3   1   4 651.175  42.867   3
  -3   1  -4 765.910  41.465   6
   3  -1  -4 646.035  41.886   1
  -3   1  -4 671.671  51.081  10
  -3  -1   4 712.890  40.172   2
  -4   1   4 10.9275  5.9100   2
   4  -1   4 23.0707  3.7860   2
  -4  -1  -4 21.3073  4.0154   1
   4   1  -4 14.7796  5.0764   1
   4   1  -4 29.0015  9.1657  11
  -4  -1  -4 8.00055 6.09552  10
   4   1  -4 25.8525  7.8298   9
  -4   1  -4 10.8294  5.9261  10
  -4   1  -4 18.6519  3.1571   1
   4  -1  -4 9.09936 5.29317   9
   4  -1  -4 12.2329  5.8126   1
   4  -1  -4 14.8693  7.6959  11
  -4  -1   4 12.7550  6.0030   2
   4   1   4 16.9032  3.6410   2
  -4   1  -4 23.1053  8.4265   4
  -5  -1  -4 1505.84   78.57   1
  -5   1   4 1689.27   82.37   2
   5   1  -4 1454.53   82.12   1
   5   1  -4 1583.25   95.77  11
   5  -1   4 1452.70   74.88   2
   5   1   4 1428.05   74.83   2
   5  -1  -4 1513.09   82.75   9
  -5  -1   4 1567.08   80.42   2
   5  -1  -4 1307.73   94.01  11
  -5   1  -4 1587.31   77.51   1
  -5   1  -4 1541.15   87.81   5
   5  -1  -4 1491.67   84.51   1
   6   1  -4 28.0829  7.9932   1
   6   1  -4 31.0691 10.0491  11
  -6   1   4 34.5510 10.1261   2
  -6  -1  -4 30.6901  6.2009   1
   6  -1   4 38.4352  7.0245   2
  -6  -1   4 34.3767  9.1533   2
  -6   1  -4 34.9706 12.2850   5
  -6   1  -4 41.8782  6.1669   1
   6   1   4 35.6325  6.7185   2
   6  -1  -4 42.5143  9.8842   1
   6  -1  -4 113.935  16.967  11
  -7   1   4 293.831  25.787   2
   7   1  -4 328.986  27.555  11
   7   1  -4 325.684  24.570   1
  -7  -1  -4 269.547  20.319   1
   7  -1   4 283.007  21.758   2
   7  -1  -4 312.148  27.951  11
   7   1   4 278.704  20.842   2
  -7  -1   4 328.539  24.781   2
  -7   1  -4 298.235  28.296   5
   7  -1  -4 319.948  25.920   1
  -7   1  -4 304.797  20.259   1
   8   1  -4 7.04328 6.80351  11
   8   1  -4 21.0652  8.4856   1
  -8  -1  -4 4.64808 4.67242   1
   8   1   4 8.46916 5.49354   2
  -8   1  -4 14.1270  9.5179   5
  -8   1  -4 23.5968  6.4577   1
   8  -1  -4 14.5521  7.6547   1
  -9  -1  -4 788.556  53.974   5
  -9  -1  -4 712.995  47.472   1
   9   1  -4 925.313  52.869   1
   9  -1  -4 899.163  53.377   1
  -9   1  -4 753.418  47.100   1
  -9   1  -4 727.321  52.961   5
   0   2   4 16.5093  3.4842   2
   0   2   4 22.8957  4.7981   3
   0  -2  -4 41.7136  5.5393   1
   0   2  -4 20.3883  8.4188  10
   0  -2   4 16.8023  3.0239   2
  -1  -2  -4 705.467  36.722   1
  -1   2   4 699.102  35.970   2
   1   2  -4 561.585  49.509  10
   1  -2  -4 669.331  41.938   3
   1  -2  -4 724.035  43.543   3
  -1  -2   4 666.972  35.342   2
  -1   2  -4 652.192  37.766   6
   1   2   4 651.648  34.423   2
  -1   2  -4 639.768  37.439   4
   1  -2  -4 687.543  38.067   1
   1   2   4 677.936  41.450   3
  -1  -2   4 701.977  42.745   3
  -1   2  -4 702.466  30.025   7
  -1   2  -4 659.596  51.065  10
  -2  -2  -4 776.691  38.984   1
   2   2  -4 678.085  48.345  11
   2   2  -4 675.535  52.579  10
   2   2  -4 715.940  39.395   1
   2  -2   4 739.009  34.349   2
  -2  -2  -4 824.309  39.334   9
  -2   2   4 646.067  37.935   2
   2   2   4 744.283  36.764   2
   2  -2  -4 672.099  46.759  11
   2  -2  -4 702.357  41.380   1
  -2  -2   4 694.402  47.854   3
  -2   2  -4 745.473  40.865   6
   2  -2  -4 716.550  45.805   3
   2   2   4 713.109  43.983   3
  -2  -2   4 697.422  38.836   2
   2  -2  -4 690.991  39.711   9
  -2   2  -4 743.698  54.016  10
  -2   2  -4 641.232  39.980   4
  -3   2   4 1663.33   82.43   2
  -3  -2  -4 1696.66   83.93   1
   3   2  -4 1481.65   85.62   1
   3   2  -4 1838.89  108.79  10
   3   2  -4 1448.83   99.91  11
   3  -2   4 1682.70   77.76   2
  -3   2  -4 1498.54   81.95   4
  -3  -2   4 1626.97   82.86   2
   3   2   4 1554.04   94.65   3
   3  -2  -4 1593.19   98.63  11
   3  -2  -4 1605.74   88.04   1
   3   2   4 1634.46   79.34   2
   3  -2  -4 1677.79   84.73   9
  -3   2  -4 1588.34  107.14  10
  -3   2  -4 1762.44   86.43   6
   4  -2   4 1100.01   53.14   2
  -4   2   4 1106.06   58.30   2
   4   2  -4 1023.73   69.95  11
   4   2  -4 1036.33   59.69   1
  -4  -2  -4 1143.85   57.12   1
   4  -2  -4 1110.96   60.11   9
   4   2   4 1041.56   53.70   2
  -4   2  -4 959.308  71.563  10
   4  -2  -4 1120.40   62.83   1
  -4   2  -4 988.982  58.140   4
  -4   2  -4 1098.34   59.73   6
   4  -2  -4 1049.28   69.18  11
  -4   2  -4 1048.18   63.23   5
  -4  -2   4 1103.85   58.14   2
  -5  -2  -4 271.051  18.045   1
  -5   2   4 296.837  22.451   2
   5  -2   4 241.786  17.133   2
   5   2  -4 256.471  20.771   1
   5   2  -4 315.624  26.100  11
  -5  -2   4 285.884  21.213   2
   5  -2  -4 278.743  23.823   1
  -5   2  -4 272.735  24.851   5
   5   2   4 250.877  16.970   2
   5  -2  -4 276.723  23.218   9
  -5   2  -4 294.038  16.020   1
  -5   2  -4 256.634  21.138   6
   5  -2  -4 251.356  24.239  11
  -6   2   4 135.520  17.982   2
  -6  -2  -4 123.921  11.568   1
   6   2  -4 153.382  17.713  11
   6   2  -4 181.148  16.338   1
   6  -2   4 137.878  12.998   2
   6  -2  -4 181.319  18.307   1
  -6   2  -4 166.191  21.857   5
  -6   2  -4 142.282  10.635   1
  -6  -2   4 149.095  16.749   2
   6   2   4 137.792  11.736   2
   6  -2  -4 141.800  19.543  11
   7   2  -4 1390.53   79.31   1
  -7  -2  -4 1271.78   75.12   1
   7   2  -4 1439.25   89.31  11
   7   2   4 1280.53   72.28   2
   7  -2  -4 1436.36   81.44   1
  -7  -2   4 1465.30   76.72   2
  -7   2  -4 1442.58   74.13   1
  -7   2  -4 1507.67   85.05   5
   8   2  -4 20.7534  9.3448  11
   8   2  -4 17.6490  7.5089   1
  -8  -2  -4 12.1806  5.5032   1
   8  -2  -4 20.3412  8.8515   1
  -8   2  -4 10.4310  5.4102   1
  -8  -2   4 2.63522 6.61699   2
  -8   2  -4 20.1835  9.6243   5
   8   2   4 10.4687  6.3890   2
   9  -2   4 239.027  21.923   2
   9   2  -4 322.643  25.652   1
  -9  -2  -4 260.332  21.818   1
   9   2  -4 250.299  24.940  11
  -9   2  -4 256.576  26.359   6
  -9   2  -4 256.360  26.524   5
   9  -2  -4 283.574  25.098   1
  -9   2  -4 282.870  20.962   1
   0   3   4 0.76401 2.66214   3
   0  -3   4 0.78900 0.89733   2
   0   3  -4 8.30637 7.05297  10
   0  -3  -4 -2.0204  2.3844   9
   0   3  -4 -1.1881  3.2839   4
   0   3   4 7.24956 2.89300   2
   0  -3  -4 5.38426 3.37040   3
   0  -3  -4 2.82420 2.90016   1
   1   3  -4 1555.55  110.14  10
  -1  -3  -4 1643.19   85.07   1
   1   3  -4 1743.01   81.58   8
   1   3  -4 1526.81   98.82  11
   1   3  -4 1644.60   80.29   4
  -1   3   4 1607.37   81.31   2
  -1  -3  -4 1729.04   82.55   9
  -1  -3   4 1630.71   79.07   2
   1   3   4 1629.33   80.21   2
  -1   3  -4 1657.05   70.33   7
  -1   3  -4 1655.87   85.94   6
   1   3   4 1720.87   96.14   3
  -1  -3   4 1655.05   96.69   3
   1  -3  -4 1648.84   96.37   3
  -1   3  -4 1516.29   80.55   4
   1  -3  -4 1679.65   82.99   9
  -1   3  -4 1610.33  110.07  10
   1  -3  -4 1687.47   86.54   1
   2   3  -4 175.079  14.226   4
  -2   3   4 159.330  12.472   2
  -2  -3  -4 173.384  12.788   9
   2   3  -4 153.517  18.845  10
   2   3  -4 214.479  11.939   1
  -2  -3  -4 174.456  12.055   1
   2   3  -4 143.018  16.748  11
   2   3  -4 192.701  14.007   8
  -2   3  -4 158.631   9.900   7
  -2   3  -4 146.515  14.259   4
   2  -3  -4 148.001  13.130   9
   2   3   4 144.434  10.848   2
   2  -3  -4 146.726  13.177   1
  -2  -3   4 188.606  16.958   3
  -2   3  -4 169.154  18.927  10
  -2  -3   4 164.008  11.707   2
  -2   3  -4 151.379  13.085   6
  -3   3   4 1573.27   80.76   2
   3  -3   4 1584.32   76.50   2
   3   3  -4 1466.74   99.09  11
   3   3  -4 1693.69   84.68   1
   3   3  -4 1836.27  107.74  10
  -3  -3  -4 1615.14   83.12   1
  -3   3  -4 1576.97  105.74  10
  -3   3  -4 1585.34   84.70   6
   3  -3  -4 1640.99   83.65   9
   3  -3  -4 1522.90   86.45   1
   3  -3  -4 1590.69   97.41  11
   3   3   4 1550.03   78.49   2
  -3   3  -4 1537.82   81.05   4
  -3  -3   4 1611.06   80.72   2
  -4  -3  -4 145.745  11.220   1
   4  -3   4 131.626   9.885   2
   4   3  -4 127.216  17.801  11
   4   3  -4 133.301  13.255   1
  -4   3   4 140.355  12.934   2
   4  -3  -4 131.004  15.904   9
   4   3   4 137.339  10.231   2
  -4   3  -4 131.461  12.663   6
   4  -3  -4 132.323  16.297   1
  -4   3  -4 141.168  17.147   5
  -4  -3   4 135.129  13.031   2
  -4   3  -4 156.481  18.041   4
  -4   3  -4 123.522  15.109  10
   4  -3  -4 134.790  15.446  11
  -5   3   4 716.558  40.923   2
   5   3  -4 681.396  47.872  11
   5   3  -4 631.662  41.407   1
  -5  -3  -4 675.112  38.601   1
   5  -3   4 656.293  37.233   2
  -5   3  -4 660.543  41.149   6
   5  -3  -4 628.520  46.797  11
   5   3   4 690.617  36.676   2
  -5  -3   4 696.456  40.420   2
   5  -3  -4 666.726  42.888   9
   5  -3  -4 675.811  44.372   1
  -5   3  -4 683.230  44.753   5
  -6  -3  -4 85.9295 10.4552   1
   6   3  -4 85.1853 13.1624   1
   6   3  -4 83.1858 14.4614  11
  -6  -3   4 70.0194 11.8485   2
  -6   3  -4 69.0430 12.0615   6
   6   3   4 83.7309  9.9013   2
  -6   3  -4 66.0098 14.4288   5
   6  -3  -4 97.5134 16.0875   1
   7   3  -4 262.306  24.819  11
   7   3  -4 268.551  22.530   1
  -7  -3  -4 230.715  18.654   1
  -7   3  -4 276.375  17.275   1
  -7   3  -4 213.203  21.250   6
  -7  -3   4 279.970  22.124   2
   7  -3  -4 273.750  24.768   1
   7   3   4 227.036  18.316   2
  -7   3  -4 294.446  26.715   5
   8   3  -4 6.18523 6.41399   1
  -8  -3  -4 -2.6023  3.8222   1
   8  -3   4 0.58579 5.73897   2
   8   3  -4 -1.9434  5.9347  11
   8   3   4 -4.5952  4.3639   2
  -8  -3   4 -0.1278  6.6081   2
   8  -3  -4 6.31403 7.02579   1
  -8   3  -4 11.0142  9.2652   5
  -8   3  -4 2.65405 4.42230   1
  -8   3  -4 -5.4235  6.1117   6
   9   3  -4 484.114  38.141  11
  -9  -3  -4 423.960  31.839   1
   9   3  -4 479.803  34.895   1
   9  -3   4 471.114  32.073   2
  -9   3  -4 487.533  38.762   5
   9   3   4 458.618  32.721   2
  -9   3  -4 443.974  36.260   6
  -9   3  -4 478.224  30.212   1
   9  -3  -4 527.892  37.386   1
   0   4  -4 433.415  38.657  10
   0  -4  -4 447.603  27.690   1
   0  -4   4 475.050  22.656   2
   0   4   4 489.999  26.290   2
   0  -4  -4 477.352  27.220   9
   0   4  -4 464.904  27.777   4
  -1   4   4 1193.44   62.87   2
   1   4  -4 1290.72   64.49   8
  -1  -4  -4 1322.19   64.20   9
   1   4  -4 1172.90   86.11  10
  -1  -4  -4 1343.37   66.44   1
   1   4  -4 1162.28   77.34  11
   1   4  -4 1226.20   62.43   4
   1   4   4 1234.21   62.14   2
  -1   4  -4 1251.02   86.29  10
  -1  -4   4 1223.20   60.23   2
   1  -4  -4 1283.71   64.67   9
  -1   4  -4 1268.21   54.59   7
   1  -4  -4 1239.49   67.06   1
  -1   4  -4 1183.53   63.26   4
  -2  -4  -4 115.522   9.642   9
   2   4  -4 114.009  12.330   4
  -2  -4  -4 108.510   9.432   1
  -2   4   4 90.9814  9.2732   2
   2   4  -4 102.959  12.312   8
   2   4  -4 107.686   7.494   1
   2   4  -4 97.7881 15.2845  11
   2   4  -4 98.5345 16.5080  10
  -2  -4   4 100.292   8.109   2
  -2   4  -4 89.6651 11.3947   6
   2  -4  -4 99.1413 11.6669   9
  -2   4  -4 88.6982 12.4849   4
   2   4   4 107.480   8.706   2
  -2   4  -4 97.9528 15.8401  10
   2  -4  -4 98.7506 11.7172   1
  -2  -4   4 99.4370 11.5304   3
  -2   4  -4 98.2483  7.5358   7
   3   4  -4 1254.73   63.59   8
   3   4  -4 1257.56   61.43   4
   3   4  -4 1326.25   84.11  10
   3   4  -4 1063.27   77.30  11
  -3  -4  -4 1262.22   65.05   1
   3   4  -4 1332.27   65.18   1
  -3   4   4 1206.78   63.32   2
  -3  -4   4 1216.53   62.21   2
   3  -4  -4 1224.01   67.95   1
  -3   4  -4 1184.93   66.27   6
   3   4   4 1227.70   61.15   2
  -3   4  -4 1169.28   82.99  10
  -3   4  -4 1144.59   64.10   4
   3  -4  -4 1128.50   65.11   9
  -3   4  -4 1192.75   67.11   5
  -4   4   4 28.7655  6.8428   2
   4   4  -4 24.0170  8.8764  11
  -4  -4  -4 38.2815  6.5017   1
   4   4  -4 21.7239  6.3056   1
  -4   4  -4 30.4054  8.3355   5
  -4   4  -4 29.1450  8.6410  10
  -4   4  -4 16.7800  5.8816   6
  -4  -4   4 25.1751  6.4601   2
   4   4   4 23.1766  4.7518   2
   4  -4  -4 24.4488  7.5026   9
   4  -4  -4 37.7518  8.9212   1
  -4   4  -4 31.2488  9.0658   4
  -5  -4  -4 473.678  28.812   1
  -5   4   4 483.657  30.452   2
   5   4  -4 487.501  31.768   1
   5   4  -4 461.657  36.292  11
  -5   4  -4 478.699  34.041   5
  -5   4  -4 434.687  30.289   6
  -5   4  -4 447.145  32.720   4
   5  -4  -4 466.906  33.624   1
   5  -4  -4 500.516  33.461   9
  -5  -4   4 450.376  29.995   2
   5   4   4 424.678  26.673   2
   6   4  -4 17.6297  7.3966   1
  -6  -4  -4 22.1982  6.1425   1
   6  -4   4 29.1893  7.4264   2
   6   4  -4 32.4397 10.1416  11
   6  -4  -4 15.1789  8.4859   1
  -6  -4   4 14.0864  6.8676   2
  -6   4  -4 10.0665  6.1982   6
  -6   4  -4 14.5220  9.2135   5
   6   4   4 21.7299  5.6975   2
   7  -4   4 727.695  41.995   2
   7   4  -4 716.858  51.248  11
  -7  -4  -4 646.822  42.193   1
   7   4  -4 733.617  46.292   1
  -7   4  -4 756.561  50.223   5
  -7   4  -4 686.665  45.026   6
   7   4   4 668.755  40.698   2
   7  -4  -4 764.996  50.404   1
  -7  -4   4 739.754  44.387   2
   8   4  -4 300.430  25.346   1
   8  -4   4 312.456  23.016   2
  -8  -4  -4 260.565  22.202   1
   8   4  -4 324.642  28.480  11
  -8   4  -4 329.167  26.754   6
   8  -4  -4 268.570  26.580   1
   8   4   4 280.772  22.453   2
  -8   4  -4 335.847  30.283   5
  -8  -4   4 308.746  24.614   2
   9   4  -4 117.034  16.016   1
  -9  -4  -4 103.888  14.541   1
   9   4  -4 96.8095 17.2373  11
   9  -4   4 89.7205 13.1743   2
   9   4   4 80.0788 13.4315   2
  -9   4  -4 100.509  18.749   5
   9  -4  -4 125.473  18.665   1
   0  -5   4 0.53934 1.33208   2
   0   5  -4 2.29071 5.42607  11
   0   5  -4 -1.3689  5.1133  10
   0  -5  -4 2.39695 3.09180   1
   0   5  -4 -1.3639  3.7529   4
   0   5   4 6.57498 3.18421   2
   0   5  -4 1.04219 4.20841   8
   0  -5  -4 -2.3963  2.7503   9
   1   5  -4 672.413  49.216  11
   1   5  -4 728.422  40.019   4
  -1  -5  -4 737.617  41.568   1
   1   5  -4 711.833  56.195  10
  -1  -5  -4 777.987  40.338   9
   1   5  -4 782.037  42.281   8
  -1   5   4 689.008  39.101   2
   1  -5   4 715.513  35.122   2
  -1  -5   4 729.397  36.505   2
  -1   5  -4 718.004  34.050   7
  -1   5  -4 755.067  56.135  10
   1  -5  -4 716.244  40.708   9
   1   5   4 753.385  38.866   2
  -1   5  -4 738.721  41.181   4
   1  -5  -4 757.775  42.413   1
   2   5  -4 431.178  34.616  11
   2   5  -4 461.069  28.836   8
   2  -5   4 413.732  22.750   2
   2   5  -4 453.959  23.933   1
  -2  -5  -4 480.972  27.364   1
   2   5  -4 461.835  38.392  10
  -2   5   4 409.119  26.087   2
   2   5  -4 444.323  26.619   4
  -2  -5  -4 489.251  26.897   9
  -2   5  -4 455.170  28.391   5
   2  -5  -4 419.126  27.649   9
  -2   5  -4 457.025  37.439  10
  -2   5  -4 405.266  28.153   4
   2  -5  -4 427.548  28.459   1
  -2  -5   4 415.271  24.002   2
   2   5   4 447.188  25.341   2
  -2   5  -4 457.356  22.543   7
  -3  -5  -4 253.274  17.479   9
   3   5  -4 251.928  23.850  11
   3   5  -4 317.595  20.976   8
   3   5  -4 266.524  16.677   1
  -3   5   4 237.661  17.438   2
   3  -5   4 203.925  15.072   2
  -3  -5  -4 233.911  17.230   1
   3   5  -4 266.934  25.255  10
  -3   5  -4 241.897  19.098   6
  -3   5  -4 267.951  25.531  10
  -3  -5   4 237.497  16.135   2
  -3   5  -4 233.386  19.114   5
   3  -5  -4 283.226  20.443   9
  -3   5  -4 251.320  14.967   7
  -3   5  -4 266.893  21.162   4
   3  -5  -4 270.462  20.324   1
   3   5   4 242.677  16.074   2
   4  -5   4 2.81355 4.33980   2
   4   5  -4 -3.4626  5.3490   8
  -4  -5  -4 1.94532 3.32326   1
   4   5  -4 7.73586 6.51609  11
   4   5  -4 2.41791 3.90919   1
  -4   5   4 7.44748 4.51504   2
   4  -5  -4 6.16771 5.78085   9
   4  -5  -4 3.42444 5.00303   1
  -4  -5   4 -0.7466  3.6014   2
  -4   5  -4 2.35461 7.03488   4
   4   5   4 1.79053 2.94994   2
  -4   5  -4 -5.1470  4.7472   5
  -4   5  -4 0.66086 4.04723   6
   5   5  -4 1544.29   95.58  11
  -5  -5  -4 1538.01   81.00   1
   5   5  -4 1507.55   82.80   1
   5  -5   4 1553.12   77.36   2
  -5   5  -4 1439.04   82.12   6
  -5  -5   4 1466.99   78.57   2
   5  -5  -4 1542.85   86.36   1
   5  -5  -4 1507.58   83.15   9
   5   5   4 1462.60   76.30   2
  -5   5  -4 1474.29   85.17   5
  -5   5  -4 1531.37   81.55   4
  -6  -5  -4 11.2338  5.2313   1
   6   5  -4 12.8663  8.0661  11
   6   5  -4 13.9814  6.7647   1
   6  -5   4 17.5328  6.1824   2
  -6  -5   4 4.31637 5.72432   2
   6   5   4 13.5592  5.0891   2
  -6   5  -4 26.3902  9.9412   5
  -6   5  -4 21.8632  7.5316   6
   6  -5  -4 15.2083  8.4664   1
   7   5  -4 208.037  20.639   1
   7  -5   4 255.213  19.431   2
   7   5  -4 260.404  25.432  11
  -7  -5  -4 229.480  19.410   1
  -7   5  -4 285.254  26.565   5
  -7  -5   4 246.227  21.052   2
   7   5   4 258.279  19.315   2
   7  -5  -4 249.645  25.401   1
  -7   5  -4 270.853  22.632   6
   8   5  -4 15.3361  8.9309  11
   8   5  -4 27.0185  8.5058   1
  -8  -5  -4 0.70945 4.81572   1
   8  -5   4 18.8904  6.9052   2
   8  -5  -4 20.7392 10.5726   1
  -8  -5   4 6.75469 6.79380   2
   8   5   4 16.9392  6.5893   2
  -8   5  -4 10.3888  9.8192   5
   0   6   4 107.608   9.711   2
   0  -6  -4 129.491  11.374   9
   0   6  -4 131.631  14.908   8
   0  -6  -4 122.572  11.295   1
   0   6  -4 104.353  13.215   4
   0  -6   4 108.140   7.165   2
   0   6  -4 90.2911 18.8165  10
   1  -6   4 1153.55   56.07   2
   1   6  -4 1144.08   74.63  11
  -1   6   4 1138.86   60.20   2
   1   6  -4 1216.98   60.59   4
  -1  -6  -4 1182.77   63.88   1
   1   6  -4 1192.57   63.23   8
  -1  -6  -4 1209.64   61.46   9
   1   6  -4 1163.51   85.13  10
  -1   6  -4 1094.90   60.69   4
  -1  -6   4 1148.22   57.16   2
  -1   6  -4 1157.99   52.67   7
  -1   6  -4 1211.91   85.12  10
   1   6   4 1165.37   59.74   2
   1  -6  -4 1137.38   61.74   9
   1  -6  -4 1196.65   64.67   1
   2   6  -4 277.974  18.706   4
  -2   6   4 240.518  17.437   2
   2  -6   4 250.285  14.455   2
   2   6  -4 201.132  22.923  11
   2   6  -4 239.267  27.390  10
  -2  -6  -4 286.912  18.743   1
   2   6  -4 275.018  20.686   8
  -2  -6  -4 279.962  18.250   9
  -2   6  -4 275.947  27.654  10
  -2   6  -4 254.016  19.924   4
   2  -6  -4 250.226  19.686   1
   2  -6  -4 272.399  19.660   9
   2   6   4 255.139  17.051   2
  -2   6  -4 236.256  14.947   7
  -2   6  -4 246.603  19.101   5
  -2  -6   4 256.657  15.724   2
   3   6  -4 913.975  62.899  11
   3  -6   4 896.067  47.169   2
   3   6  -4 961.216  49.791   1
   3   6  -4 920.550  52.557   8
  -3  -6  -4 962.105  52.212   1
  -3  -6  -4 952.034  50.557   9
   3  -6  -4 937.484  53.144   9
   3  -6  -4 904.348  54.415   1
   3   6   4 913.133  48.718   2
  -3   6  -4 922.614  43.737   7
  -3  -6   4 940.197  48.434   2
  -3   6  -4 923.116  54.199   5
  -3   6  -4 903.079  51.994   4
   4  -6   4 602.249  36.615   2
  -4  -6  -4 671.804  39.743   1
  -4   6   4 697.479  42.820   1
   4   6  -4 703.095  41.951   8
   4   6  -4 713.400  39.675   1
   4   6  -4 705.758  49.396  11
  -4  -6   4 658.678  37.823   2
   4   6   4 675.411  37.374   2
   4  -6  -4 683.198  43.653   1
  -4   6  -4 686.744  42.808   4
   4  -6  -4 678.857  42.300   9
  -4   6  -4 658.894  41.492   6
  -4   6  -4 722.078  43.764   5
   5  -6   4 341.721  25.776   2
   5   6  -4 430.791  31.080   8
  -5  -6  -4 445.368  28.451   1
   5   6  -4 433.476  28.894   1
  -5   6   4 466.477  32.074   1
   5   6  -4 435.647  35.356  11
  -5   6  -4 441.470  33.226   4
  -5   6  -4 434.650  32.340   5
   5   6   4 421.848  26.383   2
  -5   6  -4 418.771  29.935   6
   5  -6  -4 439.491  31.993   9
   5  -6  -4 467.366  33.193   1
  -5  -6   4 511.067  28.884   2
  -6   6   4 229.794  22.100   1
   6   6  -4 243.410  24.235  11
  -6  -6  -4 217.241  17.858   1
   6  -6   4 212.159  17.642   2
   6   6  -4 223.410  19.924   1
   6  -6  -4 239.480  23.234   1
  -6   6  -4 219.921  19.935   6
  -6  -6   4 219.386  18.805   2
  -6   6  -4 219.713  22.740   5
   6   6   4 239.746  17.486   2
  -7   6   4 538.107  38.433   1
  -7  -6  -4 426.993  30.789   1
   7   6  -4 479.609  38.832  11
   7  -6   4 489.018  30.654   2
   7   6  -4 398.945  32.529   1
  -7   6  -4 450.263  33.252   6
  -7   6  -4 512.674  38.271   5
  -7  -6   4 491.476  32.552   2
   7  -6  -4 484.181  37.855   1
   8   6  -4 -0.3703  5.5292   1
   8  -6   4 -1.2547  5.2735   2
  -8   6   4 20.6799 11.1003   1
   8   6  -4 3.01828 7.28605  11
  -8  -6  -4 8.53936 6.24815   1
   8  -6  -4 25.2311 11.7755   1
  -8  -6   4 5.81529 6.87773   2
  -8   6  -4 15.9562 10.1880   5
   0   7  -4 -1.8915  4.3713   8
   0  -7  -4 10.1228  4.6633   1
   0   7   4 1.87783 3.24279   2
   0   7  -4 5.18035 2.24610  12
   0   7  -4 -2.3797  4.1098   4
   0  -7   4 7.35626 2.41914   2
   0  -7  -4 2.30510 3.96151   9
   1   7  -4 1029.65   52.67   4
   1  -7   4 940.669  47.728   2
  -1  -7  -4 1057.20   55.45   1
   1   7  -4 882.761  54.239   8
   1   7  -4 889.667  63.855  11
  -1  -7  -4 1066.23   53.16   9
   1  -7  -4 982.852  55.805   1
  -1   7  -4 989.107  53.294   4
  -1  -7   4 960.702  48.715   2
  -1   7  -4 975.902  45.411   7
   1   7   4 964.694  51.128   2
  -1   7  -4 941.660  52.024  12
   1  -7  -4 993.703  53.604   9
   2   7  -4 109.272  15.291   8
   2   7  -4 110.956  17.671  11
  -2  -7  -4 139.871  12.409   1
  -2   7   4 143.515  13.527   1
   2  -7   4 119.974   8.518   2
   2   7  -4 127.366  14.139   4
  -2  -7  -4 122.642  11.547   9
   2   7   4 120.721  10.854   2
  -2   7  -4 118.637   9.831   7
   2  -7  -4 123.621  14.945   1
   2  -7  -4 131.795  15.046   9
  -2  -7   4 112.069   9.476   2
  -2   7  -4 153.635  17.205   4
   3   7  -4 917.432  49.119   1
   3  -7   4 896.626  46.835   2
  -3  -7  -4 910.901  49.831   9
  -3   7   4 932.254  54.338   1
   3   7  -4 908.730  53.245   8
  -3  -7  -4 904.361  51.862   1
  -3   7  -4 890.697  52.454   4
  -3  -7   4 874.850  47.895   2
   3  -7  -4 931.382  54.650   1
  -3   7  -4 921.556  43.993   7
   3   7   4 971.426  49.247   2
  -3   7  -4 937.149  54.170   5
   3  -7  -4 912.750  53.116   9
  -4  -7  -4 72.7567  9.9768   1
   4   7  -4 71.0249 13.0395   8
   4   7  -4 78.6761  9.5541   1
  -4   7   4 78.6154 12.7651   1
   4  -7   4 78.4557  9.5382   2
  -4  -7  -4 78.2737 10.0937   9
  -4   7  -4 76.1327 13.0427   5
   4  -7  -4 71.2114 12.5431   9
  -4  -7   4 67.8259  9.4685   2
   4  -7  -4 68.8209 12.3687   1
   4   7   4 74.4693  9.5693   2
  -4   7  -4 54.1917 12.5520   4
   5  -7   4 484.514  30.463   2
  -5   7   4 536.317  36.666   1
   5   7  -4 529.911  36.482   8
  -5  -7  -4 473.626  32.301   1
   5   7  -4 520.046  33.123   1
  -5  -7   4 497.706  31.530   2
   5  -7  -4 555.318  37.848   1
  -5   7  -4 477.259  36.565   4
   5  -7  -4 579.966  37.465   9
  -5   7  -4 525.527  37.448   5
  -6  -7  -4 61.0704 10.2736   1
  -6   7   4 50.7582 11.9488   1
   6  -7   4 34.2606  8.1494   2
   6   7  -4 46.8199 12.7099  11
   6   7  -4 45.4339  9.5409   1
  -6   7  -4 50.6140 11.0328   6
   6  -7  -4 48.6219 12.6720   1
  -6  -7   4 37.1971  8.6119   2
  -6   7  -4 71.8090 14.7918   5
  -6   7  -4 63.1073 15.1750   4
   7  -7   4 125.138  15.438   2
   7   7  -4 151.539  21.490  11
   7   7  -4 115.678  16.212   1
  -7  -7  -4 171.835  15.750   1
  -7   7   4 202.518  24.649   1
  -7   7  -4 175.592  23.913   5
  -7  -7   4 176.947  17.037   2
   0  -8  -4 475.216  31.236   1
   0  -8   4 487.276  25.567   2
   0   8  -4 430.752  31.677   8
   0  -8  -4 515.156  30.397   9
   0   8  -4 467.128  30.258   4
   1   8  -4 272.646  22.924   8
   1   8  -4 306.348  21.447   4
  -1  -8  -4 298.200  20.310   9
   1  -8   4 276.120  16.112   2
  -1  -8  -4 292.292  21.197   1
  -1   8   4 286.569  21.544   1
  -1   8  -4 281.884  17.351   7
  -1   8  -4 273.733  22.126   4
  -1   8  -4 279.374  18.145  12
   1  -8  -4 295.651  21.304   9
   1  -8  -4 294.604  22.066   1
  -1  -8   4 269.454  16.921   2
   2   8  -4 -2.7752  6.7466  11
   2   8  -4 15.6036  7.2330   8
  -2  -8  -4 3.47919 4.23135   9
   2   8  -4 14.0130  6.4498   4
   2  -8   4 8.03375 3.10736   2
  -2  -8  -4 -0.8157  3.5872   1
  -2   8   4 5.36777 5.23054   1
  -2   8  -4 9.14482 4.16110   7
   2  -8  -4 10.1266  6.0406   1
   2  -8  -4 5.46124 5.89055   9
  -2   8  -4 9.34098 3.83911  12
  -2   8  -4 10.5020  6.6970   4
  -2  -8   4 7.06888 3.58785   2
   3  -8   4 885.144  44.169   2
   3   8  -4 887.983  51.525   8
  -3  -8  -4 799.045  48.909   1
  -3   8   4 863.586  51.756   1
  -3  -8  -4 852.007  47.318   9
   3   8  -4 829.886  45.990   1
  -3   8  -4 848.506  42.041   7
  -3   8  -4 868.254  51.129   5
   3  -8  -4 878.914  52.379   1
  -3   8  -4 853.137  51.292   4
  -3  -8   4 843.693  45.623   2
   4   8  -4 41.2824 11.0974   8
  -4  -8  -4 29.8220  6.8189   1
   4  -8   4 24.2699  5.8668   2
  -4   8   4 40.2970 10.1471   1
   4   8  -4 32.9624  6.8201   1
  -4  -8  -4 36.3696  7.3122   9
  -4   8  -4 29.9704  9.7175   5
  -4  -8   4 40.0178  7.3675   2
  -4   8  -4 32.6209 10.6111   4
   4  -8  -4 38.7436 10.8478   9
   4  -8  -4 36.5243  9.9884   1
  -5  -8  -4 121.399  12.796   1
   5   8  -4 157.136  20.143   8
  -5  -8  -4 128.323  12.648   9
  -5   8   4 137.539  18.362   1
   5  -8   4 127.883  12.374   2
   5   8  -4 153.649  13.861   1
  -5  -8   4 136.266  13.212   2
   5  -8  -4 132.174  18.852   1
   5  -8  -4 125.039  18.381   9
  -5   8  -4 138.676  20.175   4
  -5   8  -4 139.365  18.968   5
   6   8  -4 53.7706 13.4991   8
   6  -8   4 51.4836  9.3043   2
  -6  -8  -4 64.8487 10.6064   1
   6   8  -4 43.1188  9.4239   1
  -6   8   4 57.5550 12.5906   1
  -6   8  -4 57.2633 13.4225   5
  -6  -8   4 53.3898  9.9239   2
  -6   8  -4 39.7223 13.2796   4
   7   8  -4 727.501  48.689   1
   7   8  -4 810.381  57.587  11
  -7  -8  -4 744.679  48.435   1
  -7   8   4 1011.87   57.86   1
   7  -8   4 688.124  45.109   2
  -7  -8   4 817.272  48.245   2
  -7   8  -4 905.764  56.436   5
   0   9  -4 -1.4127  3.3114   7
   0   9   4 6.72440 4.89794   1
   0   9  -4 1.30586 5.88239   8
   0   9  -4 1.34575 5.14555   4
   0  -9  -4 -1.1330  4.4037   1
   0  -9   4 0.08587 2.45699   2
   1   9  -4 591.060  34.546   4
   1   9  -4 462.827  35.662   8
   1  -9   4 538.064  29.586   2
  -1  -9  -4 608.656  36.330   1
  -1   9   4 557.739  36.093   1
  -1   9  -4 534.985  29.585   7
  -1   9  -4 535.090  35.480   4
   1  -9  -4 585.703  36.969   1
  -1  -9   4 590.815  30.769   2
   2  -9   4 149.603  10.492   2
   2   9  -4 162.344  16.917   4
  -2   9   4 148.132  15.232   1
  -2  -9  -4 130.161  13.677   1
   2   9  -4 117.945  17.185   8
  -2  -9   4 143.700  11.497   2
  -2   9  -4 148.506  18.305   4
  -2   9  -4 152.893  12.539  12
   2  -9  -4 122.796  16.414   1
  -2   9  -4 143.916  11.843   7
   3  -9   4 379.757  22.043   2
  -3  -9  -4 375.557  24.830   9
   3   9  -4 377.903  29.333   8
  -3  -9  -4 353.851  25.466   1
  -3   9   4 384.281  28.241   1
   3  -9  -4 375.799  28.787   1
  -3  -9   4 400.092  23.903   2
  -3   9  -4 379.616  27.871   5
  -3   9  -4 349.219  22.294   7
  -3   9  -4 373.390  29.327   4
  -3   9  -4 373.242  25.606  12
   4   9  -4 21.9610  5.9051   1
  -4  -9  -4 3.10869 5.17955   9
   4  -9   4 12.0971  4.6519   2
  -4   9   4 31.8035  9.1923   1
   4   9  -4 11.1115  8.5584   8
  -4  -9  -4 21.0964  6.3990   1
  -4   9  -4 23.4281  7.4176  12
  -4  -9   4 12.6695  5.4283   2
  -4   9  -4 16.6075  9.2236   4
  -4   9  -4 10.8177  7.6786   5
   5   9  -4 546.335  34.972   1
  -5   9   4 651.572  41.731   1
   5   9  -4 636.617  41.644   8
   5  -9   4 552.420  33.173   2
  -5  -9  -4 469.356  33.226   9
  -5  -9  -4 544.694  35.952   1
  -5   9  -4 652.060  40.404  12
  -5   9  -4 537.742  40.374   4
  -5   9  -4 590.840  40.264   5
  -5  -9   4 561.151  34.621   2
  -6  -9  -4 9.45123 5.29056   1
   6   9  -4 15.2602  9.9693   8
   6   9  -4 21.2515  7.4685   1
  -6  -9  -4 19.6764  6.4787   9
   6  -9   4 17.6642  6.7688   2
  -6   9   4 14.2568  8.9401   1
  -6   9  -4 11.9440  9.2751   5
  -6   9  -4 21.9261 11.6491   4
  -6   9  -4 27.9101 10.6519  12
  -6  -9   4 24.8371  7.6529   2
   0  10   4 78.0348 11.8962   1
   0  10  -4 62.9362 12.6941   8
   0 -10  -4 79.8289 12.4932   1
   0 -10   4 75.1961  7.5067   2
   0  10  -4 82.9661 12.8231   4
   0  10  -4 75.9792  9.7401   7
  -1  10   4 800.902  47.490   1
  -1 -10  -4 767.744  46.835   1
   1 -10   4 742.910  39.714   2
   1  10  -4 829.681  44.843   4
   1  10  -4 770.131  47.996   8
  -1  10  -4 725.337  38.794   7
   1  10   4 748.496  46.447   1
  -1 -10   4 773.977  40.789   2
  -1  10  -4 807.157  46.411   4
   1 -10  -4 707.273  47.046   1
   2  10  -4 78.0462 14.4035   8
   2 -10   4 88.6508  7.9439   2
  -2  10   4 84.0940 13.0134   1
  -2 -10  -4 92.1071 12.5025   1
   2  10  -4 77.1860 12.3683   4
  -2  10  -4 92.5444 15.1817   4
  -2  10  -4 80.4670 10.3457  12
  -2 -10   4 79.0896  9.4676   2
  -2  10  -4 79.4364 10.4344   7
  -3  10   4 416.576  31.361   1
  -3 -10  -4 425.846  29.455   1
   3  10  -4 385.608  32.110   8
   3 -10   4 443.688  25.334   2
  -3  10  -4 460.678  29.468  12
  -3 -10   4 407.809  26.692   2
  -3  10  -4 484.261  26.603   7
  -3  10  -4 459.597  31.885   5
  -3  10  -4 428.193  33.021   4
   4  10  -4 316.307  27.896   8
  -4 -10  -4 323.281  23.590   1
   4 -10   4 318.459  20.713   2
  -4  10   4 324.312  26.639   1
  -4  10  -4 257.997  29.511   4
  -4  10  -4 364.029  25.392  12
  -4 -10   4 299.475  22.013   2
  -4  10  -4 358.016  27.065   5
  -5  10   4 311.691  26.951   1
   5  10  -4 319.269  28.446   8
   5  10  -4 307.907  21.661   1
  -5 -10  -4 243.107  21.829   1
   5 -10   4 291.419  20.318   2
  -5 -10   4 279.052  21.681   2
  -5  10  -4 261.683  30.089   4
  -5  10  -4 312.498  26.410   5
  -5  10  -4 347.072  26.443  12
   0  11  -4 0.52663 5.62341   4
   0  11   4 1.74228 4.58764   1
   0  11  -4 13.2532  7.9021   8
   0 -11   4 1.60506 3.23056   2
   1 -11   4 283.411  17.933   2
   1  11  -4 283.674  25.101   8
  -1  11   4 278.082  23.266   1
   1  11  -4 329.780  23.606   4
  -1 -11  -4 286.600  22.929   1
  -1  11  -4 299.757  24.574   4
  -1 -11   4 281.299  18.619   2
   1  11   4 277.511  22.698   1
   2  11  -4 114.569  17.786   8
  -2  11   4 129.861  16.715   1
  -2 -11  -4 130.544  15.807   1
   2 -11   4 124.841  10.510   2
  -2 -11   4 123.968  11.402   2
  -2  11  -4 163.742  20.144   4
   2  11   4 135.934  16.298   1
   3  11  -4 133.373  19.868   8
  -3 -11  -4 140.173  14.895   1
  -3  11   4 152.500  18.621   1
   3 -11   4 144.296  11.901   2
  -3  11  -4 148.664  20.966   4
  -3  11  -4 178.670  15.206  12
  -3 -11   4 164.595  13.879   2
   4  11  -4 0.86768 8.02119   8
  -4 -11  -4 1.94629 4.50334   1
   4 -11   4 2.97234 4.00142   2
  -4  11   4 8.26956 6.49131   1
  -4  11  -4 -1.9525  6.9296   5
  -4 -11   4 0.41570 4.56572   2
  -4  11  -4 6.95037 6.23100  12
  -4  11  -4 6.51622 8.83288   4
   0  12  -4 195.766  20.578   4
   0  12   4 150.334  18.179   1
   0 -12   4 164.968  12.707   2
   1 -12   4 181.834  13.194   2
   1  12  -4 178.599  19.553   4
  -1  12   4 155.860  18.757   1
   1  12  -4 140.678  19.685   8
  -1  12  -4 159.904  20.276   4
   1  12   4 185.059  17.114   1
  -1 -12   4 175.151  13.642   2
   0   0  -5 4.35682 5.51257   4
   0   0  -5 4.32797 3.30418   9
   0   0  -5 3.57996 2.96258   1
   0   0  -5 0.70832 5.54112  10
   0   0   5 3.94880 2.29771   2
   0   0  -5 0.58580 2.45130   6
   1   0   5 86.2056  6.2445   2
  -1   0  -5 78.5719  9.1837   6
  -1   0  -5 69.7313 12.2495   4
  -1   0  -5 62.2783 14.4595  10
   1   0  -5 76.8769  9.1698   1
  -1   0  -5 74.0195  6.3459   1
   1   0  -5 74.4561 11.5485  11
   1   0  -5 87.0762 12.8571   4
  -1   0   5 72.2801  7.2965   2
  -1   0  -5 82.7518  7.9561   9
   1   0  -5 87.0238  9.7840   9
  -2   0  -5 2902.24  143.35   1
  -2   0  -5 2778.48  139.48   4
  -2   0  -5 3040.42  146.22   6
  -2   0  -5 3044.87  140.38   9
  -2   0  -5 2709.48  185.05  10
   2   0  -5 2855.64  142.06   9
   2   0  -5 2709.62  147.49   1
   2   0  -5 2675.94  168.53  11
  -2   0   5 2759.72  140.07   2
   2   0   5 3093.68  136.34   2
   3   0  -5 271.289  20.192   1
  -3   0   5 277.877  20.620   2
  -3   0  -5 308.960  16.211   1
   3   0  -5 284.606  26.717  10
  -3   0  -5 319.871  18.973   9
   3   0   5 271.092  16.085   2
  -3   0  -5 250.882  23.155   4
  -3   0  -5 236.671  26.193  10
  -3   0  -5 279.700  20.349   6
   3   0  -5 299.524  21.639   9
   3   0  -5 263.102  25.083  11
  -4   0  -5 77.3140 14.0448  10
   4   0  -5 61.7707 11.2202   9
   4   0   5 73.3591  6.6801   2
  -4   0  -5 71.3060  5.8527   1
   4   0  -5 68.9258 14.3447  11
   4   0  -5 78.9916 14.3346  10
  -4   0  -5 40.3317 12.0570   4
   4   0  -5 64.1460 10.1017   1
  -4   0   5 66.4635 11.3874   2
   5   0  -5 3.55823 7.06442  11
  -5   0  -5 8.87797 2.87406   1
   5   0   5 6.11149 3.37647   2
   5   0  -5 8.39245 5.06456   1
  -5   0   5 -2.3046  5.1981   2
   5   0  -5 5.74321 6.38559   9
  -6   0  -5 1198.49   63.64   1
   6   0   5 1163.61   62.61   2
   6   0  -5 1240.46   69.46   1
  -6   0   5 1189.89   68.57   2
   6   0  -5 1306.30   81.94  11
  -7   0   5 53.4485 12.3096   2
   7   0  -5 77.9029 14.7864  11
  -7   0  -5 40.8494 13.6194   5
  -7   0  -5 60.6661  7.7011   1
   7   0  -5 54.4651 10.7909   1
   7   0   5 62.7909  9.7797   2
   8   0   5 79.8790 12.2626   2
  -8   0  -5 82.1701 16.9039   5
   8   0  -5 108.815  17.396  11
   8   0  -5 101.685  14.844   1
  -8   0  -5 96.3571  9.8727   1
   0   1   5 2330.36  114.79   2
   0  -1   5 2313.90  114.06   2
   0   1  -5 2359.29  139.13  11
   0   1  -5 2297.74  156.31  10
   0  -1  -5 2527.29  117.78   9
   0  -1  -5 2445.77  121.71   1
   0  -1  -5 2422.71  120.28   6
   0   1  -5 2317.00  115.58   4
   1   1  -5 14.1017  8.2347  10
   1  -1   5 17.0300  2.9716   2
   1   1  -5 18.7876  5.0146   9
  -1  -1  -5 23.5300  4.7951   6
  -1  -1  -5 42.5795  5.5713   1
  -1  -1  -5 26.6897  5.2663   9
  -1   1   5 12.5079  3.6944   2
   1   1  -5 23.0047  7.4827   4
   1   1  -5 22.3950  6.7550  11
   1   1  -5 15.6181  3.6462   1
  -1  -1  -5 29.9611  8.9528   4
  -1   1  -5 21.2070  4.5941   9
   1  -1  -5 15.7584  4.8423   9
   1  -1  -5 15.8837  6.2220  11
   1   1   5 20.8552  3.7061   2
   1  -1  -5 19.6109  5.2579   1
  -1   1  -5 27.9158  8.0541   4
  -1   1  -5 18.1049  8.8391  10
  -1  -1   5 24.6018  4.9427   2
  -1   1  -5 7.35180 3.76456   6
  -2  -1  -5 156.468  10.763   1
   2  -1   5 152.032   9.280   2
  -2   1   5 160.682  12.546   2
   2   1  -5 153.382  16.981  11
   2   1  -5 144.328  11.849   1
   2   1  -5 171.051  19.780  10
   2   1  -5 151.432  13.662   9
  -2  -1  -5 173.822  13.338   6
  -2  -1  -5 161.786  12.398   9
   2   1  -5 206.804  16.993   4
  -2  -1  -5 133.114  18.053   4
   2  -1  -5 151.979  16.242  11
   2  -1  -5 171.317  13.917   9
   2   1   5 160.513  10.396   2
  -2   1  -5 145.208  21.644  10
  -2   1  -5 136.097  17.329   4
  -2   1  -5 177.964  12.309   9
  -2   1  -5 170.765  13.664   6
   2  -1  -5 147.541  13.578   1
  -2  -1   5 163.047  13.508   2
  -3  -1  -5 5.67351 7.05840  10
   3   1  -5 9.30215 4.47704   1
  -3  -1  -5 4.90398 3.47649   9
   3   1  -5 4.62716 5.60397   9
  -3  -1  -5 6.65636 2.71019   1
   3   1  -5 8.76260 7.13967  10
  -3   1   5 20.6579  6.1585   2
   3  -1   5 19.8013  3.1272   2
   3   1  -5 7.64877 6.41648  11
  -3  -1  -5 7.99621 7.38101   4
  -3   1  -5 8.16541 7.46398  10
   3  -1  -5 3.26547 4.52753   1
   3   1   5 8.30474 2.99481   2
  -3   1  -5 1.54703 3.16495   6
  -3  -1   5 15.3375  5.8370   2
   3  -1  -5 17.0889  7.6333  11
  -3   1  -5 8.29035 8.06811   4
  -3   1  -5 15.6300  4.6280   9
   3  -1  -5 8.17866 5.00827   9
   4  -1   5 1402.84   68.92   2
   4   1  -5 1667.31   97.02  10
  -4  -1  -5 1472.75   72.84   1
  -4  -1  -5 1313.70   94.91  10
   4   1  -5 1279.01   90.34  11
   4   1  -5 1381.83   76.11   1
   4   1  -5 1396.63   76.82   9
  -4   1   5 1440.42   75.56   2
  -4  -1  -5 1365.74   75.39   4
   4  -1  -5 1370.64   89.98  11
  -4  -1   5 1412.68   75.43   2
  -4   1  -5 1316.46   95.11  10
   4   1   5 1458.88   69.78   2
   4  -1  -5 1375.56   78.95   1
  -4   1  -5 1419.03   77.00   6
   4  -1  -5 1434.20   76.67   9
  -4   1  -5 1331.97   75.75   4
  -5   1   5 -0.8460  5.7709   2
  -5  -1  -5 3.54272 2.75750   1
   5   1  -5 1.26491 4.42615   1
   5  -1   5 2.60167 2.99811   2
   5   1  -5 4.43580 6.89891  11
   5  -1  -5 -0.3745  5.5572   9
   5  -1  -5 0.24972 6.25230  11
  -5  -1   5 -1.7821  5.4696   2
   5  -1  -5 1.67321 5.02612   1
  -5   1  -5 4.92862 4.82407   6
  -5   1  -5 7.26438 8.64897   5
   5   1   5 1.33024 3.10073   2
  -6   1   5 89.7803 14.9588   2
   6   1  -5 82.7650 15.8227  11
  -6  -1  -5 92.1367  8.6923   1
   6   1  -5 129.888  14.832   1
   6  -1   5 102.313   9.941   2
   6   1   5 78.9262 10.0440   2
  -6   1  -5 82.0855 17.0014   5
  -6  -1   5 112.004  15.450   2
   6  -1  -5 100.437  17.427  11
   6  -1  -5 101.109  14.348   1
  -6   1  -5 101.893  14.700   6
   7   1  -5 14.1706  6.8877   1
  -7  -1  -5 15.3136  4.7053   1
   7  -1   5 8.05996 5.67943   2
  -7   1   5 15.4979  8.2070   2
   7   1  -5 23.7957 10.0367  11
  -7   1  -5 11.0542 10.1649   5
   7  -1  -5 15.3358  9.1773  11
   7  -1  -5 17.6064  7.4810   1
  -7   1  -5 13.7526  4.0004   1
  -7  -1   5 12.1627  7.6671   2
   7   1   5 10.2794  5.0204   2
   8   1  -5 1117.06   63.00   1
   8   1  -5 1136.05   71.22  11
  -8  -1  -5 884.557  56.531   1
   8   1   5 1028.92   58.09   2
  -8  -1   5 1091.09   61.20   2
   8  -1  -5 1016.22   62.49   1
  -8   1  -5 1053.77   67.45   5
   0   2   5 4.93999 2.46259   2
   0   2  -5 10.2554  5.3390   4
   0   2  -5 0.01087 5.55196  10
   0  -2   5 8.57269 2.98710   2
   0  -2  -5 2.34271 2.94640   9
   0   2  -5 2.37361 4.14135  11
   0  -2  -5 3.59803 3.25482   1
  -1   2   5 213.739  14.728   2
   1  -2   5 214.793  11.809   2
   1   2  -5 195.985  23.252  10
  -1  -2  -5 233.809  15.589   9
  -1  -2  -5 231.187  15.475   6
  -1  -2  -5 226.462  14.748   1
   1   2  -5 213.868  17.964   4
   1   2  -5 197.840  19.305  11
  -1   2  -5 225.401  18.310   4
  -1   2  -5 224.447  24.647  10
  -1   2  -5 215.313  16.143   6
   1  -2  -5 208.410  15.752   9
   1   2   5 221.007  13.729   2
  -1  -2   5 214.363  14.749   2
   1  -2  -5 231.939  16.219   1
  -1   2  -5 198.464  16.983  11
   2   2  -5 1461.96   70.54   4
   2   2  -5 1389.95   70.63   1
  -2  -2  -5 1391.89   70.70   1
  -2   2   5 1346.12   68.90   2
   2   2  -5 1378.32   94.04  10
   2   2  -5 1286.84   85.56  11
  -2  -2  -5 1428.29   69.94   9
   2  -2  -5 1314.83   73.87   1
   2   2   5 1369.34   66.98   2
   2  -2  -5 1318.59   71.03   9
  -2   2  -5 1225.35   70.55   4
  -2  -2   5 1238.29   69.31   2
  -2   2  -5 1413.66   95.49  10
  -2   2  -5 1392.94   72.99   6
   3   2  -5 544.368  41.266  10
  -3  -2  -5 545.272  29.165   9
   3  -2   5 503.909  24.738   2
   3   2  -5 456.753  37.771  11
   3   2  -5 444.651  29.126   1
  -3  -2  -5 500.667  27.723   1
  -3   2   5 460.930  29.041   2
   3   2  -5 430.774  30.487   9
   3   2   5 484.631  26.572   2
  -3   2  -5 479.101  32.662   5
  -3   2  -5 431.551  32.020   4
   3  -2  -5 478.470  32.170   1
  -3   2  -5 493.110  31.118   6
  -3  -2   5 501.922  30.392   2
   3  -2  -5 483.985  36.844  11
  -3   2  -5 501.767  40.800  10
   3  -2  -5 455.316  30.701   9
  -4   2   5 145.580  14.007   2
   4   2  -5 130.688  12.620   1
  -4  -2  -5 146.491  10.548   1
   4   2  -5 117.971  18.779  11
   4  -2   5 125.600   9.061   2
  -4  -2  -5 120.846  18.218  10
  -4   2  -5 124.534  17.389   5
   4   2   5 140.788  10.423   2
  -4   2  -5 131.155  16.769  10
  -4  -2   5 140.337  13.808   2
   4  -2  -5 120.158  15.751   9
  -4   2  -5 116.561  17.522   4
  -4   2  -5 135.693  13.365   6
   4  -2  -5 126.334  16.436   1
   4  -2  -5 141.855  19.340  11
   5  -2   5 105.305   9.277   2
  -5  -2  -5 102.561   9.113   1
  -5   2   5 86.2736 13.4723   2
   5   2  -5 105.395  13.370   1
   5   2  -5 111.858  17.721  11
  -5   2  -5 145.877  19.524   5
   5   2   5 96.9395  9.0851   2
  -5   2  -5 108.300  14.202   6
   5  -2  -5 104.287  17.039  11
   5  -2  -5 112.959  15.967   9
  -5  -2   5 94.9022 13.5088   2
   5  -2  -5 90.0183 15.0151   1
  -6   2   5 2079.98  100.02   2
  -6  -2  -5 1742.60   96.05   1
   6   2  -5 1974.39  116.34  11
   6  -2   5 1818.52   93.26   2
   6   2  -5 1844.40  100.48   1
  -6   2  -5 1966.70  106.80   5
   6  -2  -5 1805.48  115.91  11
  -6   2  -5 1666.89  100.22   6
   6  -2  -5 1869.52  103.54   1
   6   2   5 1731.39   92.40   2
  -6  -2   5 1944.03   97.74   2
   7   2  -5 140.400  16.154   1
  -7  -2  -5 95.4549 10.1611   1
   7   2  -5 90.5251 16.5856  11
   7   2   5 106.602  12.771   2
   7  -2  -5 138.064  17.701   1
  -7  -2   5 110.717  15.540   2
  -7   2  -5 96.7703 15.3640   6
  -7   2  -5 115.906  19.466   5
   8   2  -5 250.279  24.455  11
   8   2  -5 235.368  20.785   1
  -8  -2  -5 198.936  16.933   1
   8  -2  -5 246.463  22.336   1
  -8   2  -5 207.542  21.589   6
  -8  -2   5 239.688  21.684   2
  -8   2  -5 226.998  27.423   5
   8   2   5 219.921  18.991   2
   0   3  -5 3551.10  209.43  11
   0   3   5 3814.51  174.69   2
   0   3  -5 3729.33  234.30  10
   0  -3  -5 3682.83  177.50   9
   0   3  -5 3553.64  170.81   4
   0  -3   5 3439.19  172.17   2
   0  -3  -5 3698.72  184.71   1
  -1  -3  -5 37.7043  6.0124   6
   1   3  -5 23.9365  6.8631   4
  -1   3   5 21.1690  4.9218   2
  -1  -3  -5 30.2495  6.0623   9
   1   3  -5 26.2750 10.1744  10
  -1  -3  -5 21.2078  4.7348   1
   1   3  -5 23.8025  7.9692  11
  -1   3  -5 17.6281  6.5517   4
   1  -3  -5 35.6828  6.8164   9
   1  -3  -5 19.9393  5.2130   1
  -1   3  -5 19.5063  6.0147  11
  -1   3  -5 36.0415 11.6455  10
  -1  -3   5 15.4125  4.4464   2
   1   3   5 26.2343  4.6218   2
  -2  -3  -5 11.7632  4.4790   9
   2   3  -5 3.51664 5.30765   4
  -2   3   5 40.0189  6.8828   2
   2   3  -5 5.32954 7.12593  10
  -2  -3  -5 7.23318 3.23288   1
   2   3  -5 30.2104  9.8420  11
  -2   3  -5 29.4505 10.4572  10
   2  -3  -5 6.93303 4.39235   1
   2  -3  -5 8.71919 4.73168   9
  -2  -3   5 5.20613 4.00244   2
  -2   3  -5 16.0615  6.8358   4
   2   3   5 8.55586 3.21676   2
  -2   3  -5 9.45120 4.57179   6
  -3  -3  -5 22.3074  5.6175   9
   3   3  -5 20.2469  7.4244   4
  -3  -3  -5 20.2926  4.7354   1
   3   3  -5 21.6825  9.1889  11
   3   3  -5 25.3499  6.1104   1
   3   3  -5 27.8664 10.3269  10
   3  -3   5 24.1048  3.1197   2
  -3   3  -5 29.5877  9.0051   4
  -3   3  -5 16.6713  5.7850   6
   3  -3  -5 21.0843  6.7133   9
   3  -3  -5 26.7218  7.1489   1
  -3   3  -5 12.9271  7.9472  10
  -3  -3   5 25.0495  6.3666   2
   3   3   5 23.2214  4.8052   2
  -4  -3  -5 1529.13   77.25   1
   4   3  -5 1413.34   94.09  11
  -4   3   5 1503.80   77.11   2
   4  -3   5 1512.43   71.94   2
   4   3  -5 1446.50   79.33   1
  -4  -3   5 1477.13   76.64   2
   4  -3  -5 1475.21   93.00  11
  -4   3  -5 1428.87   78.72   4
   4   3   5 1460.34   73.39   2
  -4   3  -5 1434.51   81.86   5
  -4   3  -5 1364.11   97.97  10
   4  -3  -5 1417.15   79.00   9
   4  -3  -5 1510.35   82.90   1
  -4   3  -5 1485.71   80.08   6
   5   3  -5 35.5340 10.8374  11
  -5   3   5 29.4156  8.6307   2
   5   3  -5 26.7574  7.2957   1
  -5  -3  -5 47.0985  6.8002   1
   5  -3   5 25.4005  6.0746   2
  -5   3  -5 29.2113  7.6863   6
   5  -3  -5 34.9874 11.0191  11
  -5   3  -5 35.8822 11.9029   4
  -5  -3   5 20.4543  7.2548   2
  -5   3  -5 30.0610  9.8449   5
   5  -3  -5 34.5148  9.6879   9
   5   3   5 24.2934  5.4300   2
   5  -3  -5 30.2668  9.4555   1
  -6   3   5 -4.5180  5.6844   2
   6   3  -5 5.85762 5.61275   1
  -6  -3  -5 9.55162 4.23537   1
   6   3  -5 12.8526  7.8933  11
   6  -3  -5 4.39919 6.68790   1
  -6   3  -5 13.9409  6.5538   6
  -6   3  -5 4.85417 7.72105   5
  -6  -3   5 7.05011 5.88644   2
   6  -3  -5 17.7046  9.3516  11
   6   3   5 5.73685 4.08062   2
  -7  -3  -5 6.00940 4.38084   1
   7   3  -5 7.64050 6.23850   1
   7   3  -5 4.17607 7.38602  11
  -7   3  -5 5.16122 7.95490   5
   7  -3  -5 8.06085 7.31642   1
  -7  -3   5 15.2007  7.2760   2
   7   3   5 2.65664 4.49679   2
  -7   3  -5 3.08936 6.11122   6
   8   3  -5 514.061  34.697   1
  -8  -3  -5 440.736  30.677   1
   8   3  -5 538.205  40.043  11
   8  -3   5 455.693  32.365   2
  -8   3  -5 455.494  35.678   6
   8   3   5 491.474  31.952   2
  -8   3  -5 550.699  40.515   5
  -8  -3   5 510.793  34.197   2
   8  -3  -5 475.736  35.736   1
   0   4  -5 -3.7702  5.1137  10
   0   4  -5 -1.8147  3.8222   4
   0  -4  -5 8.04026 4.07073   1
   0  -4  -5 -1.8377  2.8396   9
   0   4   5 14.1842  4.2596   2
   0   4  -5 2.38058 4.67177  11
   0  -4   5 9.68159 2.14157   2
   1   4  -5 75.9337 16.2840  10
   1   4  -5 126.936  16.429  11
  -1  -4  -5 103.737  11.252   9
   1   4  -5 86.6813 11.7494   4
  -1   4   5 93.2049 10.3818   2
  -1  -4  -5 92.6208  9.1261   1
  -1   4  -5 95.2328 12.8163   4
  -1  -4   5 85.2952  7.2091   2
  -1   4  -5 62.1989 15.2860  10
   1  -4  -5 100.845  10.089   1
   1  -4  -5 97.8294 11.5308   9
   1   4   5 100.992   8.638   2
  -2   4   5 1776.22   90.49   2
  -2  -4  -5 1882.90   91.64   9
   2   4  -5 1800.23  111.86  11
  -2  -4  -5 1786.59   93.87   1
   2   4  -5 1852.38   89.42   4
   2   4  -5 1897.75  122.20  10
  -2   4  -5 1760.07   90.51   4
   2   4   5 1751.44   88.83   2
  -2   4  -5 1868.50  122.12  10
   2  -4  -5 1755.46   92.86   9
   2  -4  -5 1699.26   95.95   1
  -2   4  -5 1795.13   95.49   6
  -2  -4   5 1798.14   88.67   2
   3   4  -5 124.521  19.065  10
   3  -4   5 98.2244  7.1089   2
   3   4  -5 115.020  13.939   4
  -3   4   5 88.4781 11.2915   2
   3   4  -5 120.612   9.542   1
  -3  -4  -5 109.487  10.547   9
   3   4  -5 86.2958 16.2817  11
  -3  -4  -5 93.9101  9.3815   1
  -3   4  -5 116.435  13.715   6
   3  -4  -5 101.537  13.657   1
  -3   4  -5 109.218  15.346   4
  -3  -4   5 97.9867 11.2384   2
   3  -4  -5 103.253  13.777   9
   3   4   5 112.399   9.625   2
  -3   4  -5 114.963  17.900  10
  -4  -4  -5 5.64703 4.17767   9
   4  -4   5 13.8775  4.3605   2
  -4  -4  -5 2.62486 3.41817   1
  -4   4   5 4.98203 4.72440   2
   4   4  -5 3.56883 4.42409   1
   4   4  -5 5.84543 6.98860  11
  -4  -4   5 20.4138  6.0557   2
  -4   4  -5 0.91289 5.79788   5
  -4   4  -5 9.60316 7.67733   4
   4  -4  -5 7.97177 6.35808   1
  -4   4  -5 2.53785 4.35213   6
  -4   4  -5 4.01170 6.21275  10
   4   4   5 3.21396 3.52309   2
   4  -4  -5 17.4854  7.2437   9
  -5  -4  -5 30.7711  6.0822   1
   5   4  -5 44.3886 11.6330  11
   5   4  -5 31.4061  7.8018   1
  -5   4   5 49.1085 10.4476   2
   5   4   5 28.7460  5.9267   2
  -5   4  -5 25.4484  9.0481  10
  -5   4  -5 23.5926  9.5186   5
  -5   4  -5 36.3750  8.5887   6
   5  -4  -5 41.8107 10.4767   9
  -5   4  -5 50.4300 12.7050   4
  -5  -4   5 42.6579  8.8456   2
   5  -4  -5 33.2057  9.5299   1
  -6  -4  -5 1263.68   67.99   1
   6   4  -5 1314.16   82.47  11
   6   4  -5 1159.26   70.74   1
   6  -4  -5 1270.44   72.65   9
   6  -4  -5 1199.83   74.71   1
  -6   4  -5 1171.36   70.76   6
  -6  -4   5 1295.91   68.44   2
   6   4   5 1243.96   65.21   2
  -6   4  -5 1303.80   75.45   5
   7  -4   5 39.5704  8.9916   2
  -7  -4  -5 36.2365  7.7328   1
   7   4  -5 59.2033 13.4382  11
   7   4  -5 57.9593 11.3249   1
  -7   4  -5 45.7798 10.8757   6
  -7   4  -5 46.6522 13.1845   5
  -7  -4   5 44.4619 10.4281   2
   7  -4  -5 49.9321 12.6902   1
   7   4   5 47.8061  8.5307   2
   8   4  -5 131.678  16.644   1
   8   4  -5 125.538  19.367  11
   8  -4   5 114.908  14.775   2
  -8  -4  -5 109.783  13.496   1
  -8   4  -5 160.770  22.590   5
  -8  -4   5 139.841  17.321   2
   8   4   5 108.562  14.340   2
   8  -4  -5 99.7733 16.7932   1
  -8   4  -5 149.687  19.097   6
   0   5  -5 1294.07   92.02  10
   0   5  -5 1291.52   66.77   4
   0   5   5 1282.91   65.97   2
   0  -5  -5 1258.84   69.97   1
   0  -5   5 1268.70   61.63   2
   0  -5  -5 1349.32   68.09   9
   1   5  -5 74.5945 15.9554  10
  -1  -5  -5 53.9448  8.0936   1
   1   5  -5 60.0407 10.0365   4
  -1   5   5 53.2769  8.0560   2
  -1  -5  -5 49.9524  8.1402   9
   1   5  -5 57.5437  4.7929  12
   1   5  -5 60.0202 12.0163  11
   1  -5  -5 58.4262  9.1306   1
   1  -5  -5 52.6880  8.7290   9
  -1   5  -5 65.5992 15.2605  10
   1   5   5 40.6578  6.8648   2
  -1  -5   5 55.7336  5.3599   2
  -1   5  -5 52.9702 10.1548   4
   2   5  -5 238.431  25.614  10
   2   5  -5 219.998  23.027  11
  -2  -5  -5 219.635  16.355   1
   2   5  -5 222.543  18.696   8
   2   5  -5 221.926  17.472   4
  -2   5   5 226.042  16.749   2
  -2  -5  -5 222.978  16.663   9
   2  -5  -5 220.190  18.179   9
   2  -5  -5 206.680  17.698   1
  -2   5  -5 231.669  19.650   4
  -2  -5   5 239.287  14.940   2
  -2   5  -5 261.499  26.748  10
   2   5   5 225.993  15.460   2
   3   5  -5 9.15116 8.28101  10
  -3   5   5 1.05393 3.58688   2
   3   5  -5 -5.3697  4.4303   4
   3   5  -5 4.34929 7.06289  11
  -3  -5  -5 7.61434 4.05499   1
  -3  -5  -5 0.68308 3.55258   9
  -3   5  -5 3.73239 6.39593   4
   3  -5  -5 5.78199 5.10729   9
   3   5   5 4.71225 3.61198   2
   3  -5  -5 2.00681 4.54324   1
  -3  -5   5 2.74176 3.78285   2
  -3   5  -5 4.06439 4.49486   6
  -3   5  -5 3.20700 6.69591  10
   4  -5   5 1044.00   52.96   2
  -4  -5  -5 962.807  54.743   9
   4   5  -5 1023.26   69.72  11
  -4   5   5 1012.69   56.01   2
   4   5  -5 1122.42   56.35   1
  -4  -5  -5 970.248  56.249   1
  -4   5  -5 1037.30   74.01  10
   4  -5  -5 1024.89   61.15   1
  -4   5  -5 977.236  59.422   5
   4   5   5 981.083  53.513   2
  -4   5  -5 1011.31   59.57   4
  -4   5  -5 1063.08   59.49   6
  -4  -5   5 1075.62   55.65   2
   4  -5  -5 1011.25   58.92   9
  -5  -5  -5 0.23769 3.35882   1
   5  -5   5 5.74266 4.91147   2
   5   5  -5 1.55806 4.74955   1
   5   5  -5 -1.2876  5.9688  11
  -5   5  -5 4.20741 5.17987   6
  -5   5  -5 -8.9741  8.1044   4
  -5  -5   5 6.47221 4.93823   2
   5  -5  -5 0.75055 6.04835   9
  -5   5  -5 1.16208 7.12332   5
   5   5   5 0.36749 3.45194   2
   5  -5  -5 7.63450 6.95033   1
   6   5  -5 155.915  16.399   1
   6   5  -5 202.052  21.498  11
  -6  -5  -5 171.035  14.662   1
   6  -5   5 186.992  15.283   2
  -6  -5   5 171.319  16.559   2
   6  -5  -5 215.235  20.885   9
  -6   5  -5 147.160  18.269   6
   6  -5  -5 177.004  22.438   1
  -6   5  -5 190.177  22.941   5
   6   5   5 186.882  14.971   2
  -7  -5  -5 46.8789  8.6725   1
   7   5  -5 50.8214 10.4689   1
   7  -5   5 54.7544  9.5561   2
  -7  -5   5 37.3640  9.1450   2
  -7   5  -5 61.4402 14.0613   5
   7  -5  -5 33.8815 11.3247   1
  -7   5  -5 42.5333 10.7565   6
   7   5   5 36.3590  8.0814   2
   8  -5   5 992.359  57.010   2
   8   5  -5 1210.42   72.86  11
   8   5  -5 954.989  60.601   1
  -8  -5  -5 895.174  58.442   1
  -8  -5   5 1132.28   60.51   2
  -8   5  -5 1025.12   63.47   6
   8  -5  -5 996.412  65.291   1
  -8   5  -5 1140.07   68.33   5
   0   6  -5 5.63991 8.39051  10
   0   6   5 7.83457 3.82560   2
   0  -6   5 5.54901 2.20791   2
   0  -6  -5 -0.1524  3.7443   9
   0  -6  -5 3.92984 4.20122   1
   0   6  -5 20.4609  7.4288   4
   1   6  -5 193.390  21.582  11
  -1   6   5 233.483  17.157   2
   1   6  -5 245.477  18.984   4
   1   6  -5 235.900  19.851   8
  -1  -6  -5 217.517  17.470   1
   1   6  -5 235.278  26.864  10
  -1  -6  -5 236.635  17.494   9
  -1   6  -5 248.083  14.799   7
  -1  -6   5 220.891  13.774   2
  -1   6  -5 229.073  19.126   4
   1  -6  -5 219.192  18.089   1
   1  -6  -5 264.716  18.927   9
   1   6   5 230.650  16.303   2
  -1   6  -5 252.866  27.594  10
   2   6  -5 1546.83   99.86  11
  -2  -6  -5 1549.88   81.22   9
   2   6  -5 1544.08   79.13   4
   2   6  -5 1657.66  110.28  10
  -2   6   5 1623.01   81.03   2
   2   6  -5 1654.39   83.25   8
  -2  -6  -5 1505.45   83.90   1
  -2   6  -5 1557.78   81.57   4
   2  -6  -5 1626.05   83.75   9
  -2   6  -5 1696.17  111.52  10
  -2  -6   5 1528.15   77.58   2
   2   6   5 1514.22   79.20   2
   2  -6  -5 1521.13   85.90   1
   3  -6   5 111.716   8.418   2
  -3   6   5 109.160  12.678   2
  -3  -6  -5 109.034  12.349   9
   3   6  -5 119.755  20.759  10
  -3  -6  -5 107.134  10.800   1
   3   6  -5 113.869  18.552  11
   3   6  -5 140.284  16.874   8
   3  -6  -5 111.625  15.138   9
  -3  -6   5 100.624  10.025   2
  -3   6  -5 125.340  20.864  10
   3  -6  -5 105.558  14.284   1
  -3   6  -5 141.877  17.778   4
   3   6   5 116.697  10.531   2
   4   6  -5 17.0371  8.9117  11
   4  -6   5 5.56729 4.14619   2
  -4  -6  -5 9.23035 4.18590   1
  -4  -6  -5 5.58128 4.50009   9
   4   6  -5 11.9045  4.3330   1
  -4   6  -5 9.80754 7.43314   5
   4  -6  -5 7.59783 6.16210   1
  -4   6  -5 6.96704 7.88754   4
  -4  -6   5 9.81637 4.82680   2
   4   6   5 3.64951 3.73782   2
   4  -6  -5 6.07645 5.88000   9
   5   6  -5 189.720  20.746  11
   5  -6   5 130.003  12.832   2
  -5  -6  -5 145.897  14.180   9
  -5  -6  -5 158.058  14.111   1
   5   6  -5 187.035  15.231   1
  -5   6  -5 203.300  24.319   4
   5   6   5 197.515  14.807   2
  -5  -6   5 172.223  15.783   2
   5  -6  -5 190.921  19.318   1
  -5   6  -5 179.012  20.763   5
   5  -6  -5 170.820  20.708   9
  -5   6  -5 200.775  18.178   6
   6  -6   5 853.078  50.991   2
   6   6  -5 1077.51   67.32  11
  -6  -6  -5 918.322  53.871   1
   6   6  -5 888.311  55.153   1
   6  -6  -5 910.786  60.574   1
   6  -6  -5 1023.10   59.81   9
  -6  -6   5 971.705  54.827   2
   6   6   5 997.329  52.736   2
  -6   6  -5 931.895  57.466   6
  -6   6  -5 1029.42   60.89   5
   7  -6   5 83.1077 11.2610   2
   7   6  -5 77.8591 15.7621  11
   7   6  -5 59.0708 11.4160   1
  -7  -6  -5 58.8152 10.1109   1
   7  -6  -5 59.5804 14.1249   1
  -7  -6   5 68.8188 12.0340   2
   7   6   5 81.9312 11.4586   2
  -7   6  -5 69.7952 15.3982   5
  -7   6  -5 70.5891 13.5383   6
   0  -7   5 2322.18  109.40   2
   0  -7  -5 2278.09  121.37   1
   0   7   5 2183.70  113.59   2
   0  -7  -5 2319.94  116.30   9
   0   7  -5 2345.83  113.23   4
   1   7  -5 0.69294 5.05480   4
  -1  -7  -5 10.0240  4.9143   9
   1  -7   5 7.32744 2.47300   2
  -1   7   5 8.02242 4.51097   2
  -1  -7  -5 12.5913  5.5330   1
   1   7  -5 1.48826 5.32202   8
   1   7  -5 13.3898 10.1946  10
   1  -7  -5 8.61406 5.46553   9
  -1  -7   5 5.48329 2.99368   2
   1  -7  -5 14.2598  5.9362   1
   1   7   5 10.1759  4.8177   2
  -1   7  -5 13.0483  6.8823   4
  -1   7  -5 3.48562 3.58657   7
  -2  -7  -5 17.6727  5.8385   9
   2   7  -5 10.6513  5.7965   4
   2   7  -5 6.28633 7.98689  11
  -2  -7  -5 9.58429 4.72970   1
   2   7  -5 10.5028  7.0748   8
   2   7   5 16.2488  5.2684   2
  -2   7  -5 11.2564  6.9101   4
   2  -7  -5 6.82050 5.99985   9
   2  -7  -5 12.8764  6.2278   1
  -2   7  -5 14.7576  4.7720   7
   3  -7   5 10.2825  3.3975   2
  -3  -7  -5 5.17667 4.15957   1
   3   7  -5 9.34815 8.17809  11
  -3  -7  -5 6.31464 4.28016   9
   3   7  -5 15.8414  7.6523   8
  -3   7  -5 35.2880 10.0559   4
  -3  -7   5 12.2491  4.7488   2
   3  -7  -5 17.4140  7.7926   9
   3  -7  -5 17.7748  6.9993   1
   3   7   5 12.7859  4.8235   2
   4  -7   5 961.368  48.927   2
   4   7  -5 1027.95   66.83  11
  -4  -7  -5 832.382  51.236   9
  -4  -7  -5 877.101  53.289   1
   4   7   5 962.369  51.406   2
   4  -7  -5 914.508  57.746   1
   4  -7  -5 1045.98   57.70   9
  -4  -7   5 983.018  51.715   2
  -4   7  -5 985.288  57.944   4
   5   7  -5 11.4581  5.3898   1
  -5  -7  -5 9.08077 5.23647   9
   5  -7   5 16.5183  5.7138   2
   5   7  -5 16.8863  8.9245  11
  -5  -7  -5 15.8582  5.3179   1
  -5  -7   5 14.0821  5.9956   2
  -5   7  -5 21.8948 10.4128   5
   5  -7  -5 11.9987  7.8245   1
  -5   7  -5 4.43647 9.59126   4
   5  -7  -5 8.01671 7.61430   9
   5   7   5 31.4332  6.7771   2
  -6  -7  -5 5.02066 4.36878   1
   6   7  -5 -4.6312  4.8006   1
  -6  -7  -5 8.42554 5.09875   9
   6  -7   5 1.90189 4.80742   2
   6   7  -5 -0.8941  6.4420  11
   6  -7  -5 -0.7827  7.8650   9
   6  -7  -5 6.44332 7.76289   1
  -6   7  -5 8.42172 9.23986   5
  -6   7  -5 2.41574 9.13406   4
  -6  -7   5 2.26229 5.43720   2
   7   7  -5 9.51944 6.48421   1
  -7  -7  -5 1.84343 4.35271   1
   7   7  -5 8.26318 7.97908  11
   7  -7   5 -0.9994  5.1152   2
  -7  -7   5 -4.7895  5.5962   2
   7  -7  -5 5.46012 8.43131   1
  -7   7  -5 5.14279 9.36422   5
   0  -8  -5 1.30153 4.78215   1
   0   8  -5 3.71062 5.55285   4
   0  -8  -5 -0.6193  4.5445   9
   0   8  -5 -1.1399  3.5544   7
   0  -8   5 6.26778 2.86197   2
  -1  -8  -5 96.4328 12.5821   1
   1   8  -5 84.9760 12.8844   4
   1  -8   5 92.0707  6.9001   2
   1   8  -5 84.0479 14.0955   8
  -1  -8  -5 87.7076 12.0861   9
  -1   8  -5 80.4570 13.8167   4
   1  -8  -5 95.0219 13.1049   9
  -1  -8   5 92.4781  8.1625   2
  -1   8  -5 89.0736  7.4994  12
   1  -8  -5 92.6349 13.2359   1
  -1   8  -5 91.0244 10.2794   7
   2   8  -5 642.042  41.478   8
  -2  -8  -5 638.875  38.070   9
  -2  -8  -5 633.048  39.269   1
   2   8  -5 621.705  48.261  11
   2  -8   5 648.604  32.664   2
  -2  -8   5 655.523  35.157   2
  -2   8  -5 623.977  40.964   4
  -2   8  -5 650.026  33.432   7
   2  -8  -5 639.423  40.471   9
   2  -8  -5 602.653  41.138   1
  -2   8  -5 677.359  36.525  12
  -3  -8  -5 6.14183 4.42184   1
  -3  -8  -5 3.94481 4.35129   9
   3   8  -5 -0.0366  7.6233  11
   3   8  -5 4.16503 7.61974   8
   3  -8   5 2.79810 3.18012   2
   3  -8  -5 7.54223 7.14424   9
  -3   8  -5 4.10680 6.80756   4
  -3   8  -5 3.76663 4.41258   7
   3  -8  -5 -0.0962  5.1844   1
  -3  -8   5 6.11018 4.32379   2
   4   8  -5 127.040  18.099   8
  -4  -8  -5 81.6579 11.1562   9
  -4  -8  -5 75.2197 10.8624   1
   4  -8   5 98.7945  8.9733   2
   4   8  -5 115.827  19.244  11
   4  -8  -5 93.6922 14.9585   1
  -4  -8   5 87.5947 11.3107   2
   4  -8  -5 95.4941 15.4768   9
  -4   8  -5 114.898  18.311   4
  -5  -8  -5 61.3604  9.8644   9
   5   8  -5 103.230  17.889  11
   5  -8   5 74.1668  9.3101   2
  -5  -8  -5 73.1470 10.6871   1
  -5   8  -5 56.3037 14.6704   4
  -5  -8   5 77.3515 11.4607   2
  -5   8  -5 81.4422 14.4042   5
   5  -8  -5 81.3136 14.9152   1
   5  -8  -5 99.4409 15.9866   9
  -6  -8  -5 927.650  55.950   9
   6   8  -5 1097.78   58.23   1
   6  -8   5 927.294  53.629   2
  -6  -8  -5 883.286  57.247   1
   6  -8  -5 1023.07   64.70   1
  -6   8  -5 1138.97   64.72   5
  -6  -8   5 1105.27   58.38   2
  -6   8  -5 1076.75   64.26   4
   0   9  -5 1293.13   68.02   4
   0  -9   5 1258.08   62.51   2
   0  -9  -5 1201.37   71.65   1
   0  -9  -5 1278.46   69.06   9
   1   9  -5 5.49050 5.96973   4
   1  -9   5 4.06040 2.95674   2
   1   9  -5 -3.5041  5.5130   8
  -1  -9  -5 6.55000 5.33319   1
  -1  -9  -5 -1.3137  4.8586   9
   1  -9  -5 6.96806 5.60140   1
  -1   9  -5 -1.4776  3.7695   7
  -1  -9   5 5.74831 3.84402   2
  -1   9  -5 2.78991 6.16362   4
   1  -9  -5 3.38901 6.39343   9
   2   9  -5 41.8259  9.8554   4
  -2  -9  -5 48.9610  9.4557   9
   2  -9   5 45.4886  5.5583   2
   2   9  -5 45.7034 11.7577   8
  -2  -9  -5 26.2086  7.4014   1
  -2  -9   5 59.1095  7.9486   2
  -2   9  -5 57.3477 12.3187   4
  -2   9  -5 42.7386  6.5112  12
  -2   9  -5 36.9185  7.5261   7
   2  -9  -5 60.8859 11.8837   9
   2  -9  -5 33.1246  9.3817   1
   3   9  -5 7.84798 7.97230   8
   3   9  -5 2.63983 7.72154  11
  -3  -9  -5 1.95111 4.27781   1
   3  -9   5 8.26015 3.55099   2
  -3  -9  -5 -1.8003  4.1919   9
  -3  -9   5 2.80515 4.24866   2
   3  -9  -5 0.58787 5.83391   1
  -3   9  -5 0.32391 4.11805  12
  -3   9  -5 1.12502 7.32452   4
   3  -9  -5 2.62674 7.13594   9
  -3   9  -5 2.24806 4.41751   7
  -4  -9  -5 621.705  41.600   1
   4   9  -5 800.316  54.517  11
   4  -9   5 669.225  36.795   2
  -4  -9  -5 639.923  40.142   9
   4   9  -5 716.694  46.557   8
  -4  -9   5 693.543  40.051   2
   4  -9  -5 724.338  46.878   1
  -4   9  -5 727.130  43.098  12
   4  -9  -5 712.775  46.089   9
  -4   9  -5 655.934  46.575   4
  -5  -9  -5 2.48159 4.75839   9
   5   9  -5 5.06691 8.43168  11
  -5  -9  -5 6.62835 4.83399   1
   5  -9   5 3.41851 4.43904   2
  -5   9  -5 2.49359 6.34957  12
  -5   9  -5 9.02628 8.41080   5
   5  -9  -5 1.87446 6.98552   1
  -5   9  -5 7.18005 8.80244   4
  -5  -9   5 3.01902 5.42241   2
   0  10  -5 12.2294  5.4492   7
   0 -10   5 1.19922 3.13124   2
   0 -10  -5 -1.4050  5.0074   1
   0  10  -5 -2.1024  5.6546   4
   1  10  -5 133.141  16.922   4
   1  10  -5 130.088  18.576   8
  -1 -10  -5 144.250  14.998   1
   1 -10  -5 139.244  17.763   1
  -1 -10   5 138.296  11.330   2
  -1  10  -5 131.700  13.548   7
  -1  10  -5 130.699  17.995   4
   2  10  -5 1099.21   57.05   4
   2  10  -5 924.394  60.296   8
   2 -10   5 1041.82   51.76   2
  -2 -10  -5 974.170  59.466   1
   2 -10  -5 984.646  62.029   1
  -2  10  -5 1016.91   57.52  12
  -2  10  -5 1030.34   60.81   4
  -2 -10   5 1084.41   54.60   2
  -2  10  -5 1031.12   50.70   7
   3  10  -5 26.5147 10.5238   8
  -3 -10  -5 26.1193  7.4481   1
   3 -10   5 27.5258  5.2926   2
  -3  10  -5 26.5027 10.4573   4
   3 -10  -5 36.2067 10.4748   1
  -3 -10   5 28.7931  7.2898   2
  -3  10  -5 27.2811  6.6450  12
   4 -10   5 24.5765  5.5258   2
   4  10  -5 26.8264 12.2691  11
   4  10  -5 16.1812  9.1479   8
  -4 -10  -5 8.98356 5.60362   1
  -4  10  -5 25.7591  7.4431  12
  -4  10  -5 7.11928 8.80103   4
   4 -10  -5 34.1569 10.9347   1
  -4 -10   5 38.4293  7.9751   2
   0 -11  -5 642.362  43.045   1
   0 -11   5 676.733  36.038   2
   0  11  -5 644.586  41.461   4
   1  11  -5 17.8501  8.1615   4
   1 -11   5 4.11679 3.75707   2
  -1 -11  -5 0.37787 5.65571   1
   1 -11  -5 11.8397  7.2490   1
  -1 -11   5 5.17335 4.38695   2
  -1  11  -5 11.6849  7.3861   4
  -2 -11  -5 60.0692 10.8181   1
   2  11  -5 57.5058 13.3220   8
   2 -11   5 44.2194  6.5911   2
  -2  11  -5 74.2105 14.7170   4
  -2 -11   5 59.8512  9.0634   2
   2 -11  -5 55.4154 12.3760   1
   0   0   6 188.883  12.562   2
   0   0  -6 181.696  14.222   9
   0   0  -6 175.921  20.141   4
   0   0  -6 156.662  24.859  10
  -1   0  -6 706.162  60.739  10
  -1   0  -6 769.184  43.525   6
   1   0  -6 772.441  42.778   1
   1   0  -6 784.318  43.368   9
  -1   0  -6 728.559  46.414   4
  -1   0  -6 787.270  42.250   9
   1   0  -6 796.448  61.032  10
  -1   0   6 776.105  41.041   2
   1   0   6 790.504  39.550   2
   1   0  -6 770.429  52.282  11
   1   0  -6 774.931  46.605   4
   2   0  -6 7.44340 4.44154   1
  -2   0   6 5.42149 4.35352   2
  -2   0  -6 8.88440 4.19002   9
  -2   0  -6 4.18774 8.10906   4
   2   0  -6 11.6204  7.2827  11
   2   0  -6 15.5608  5.7095   9
  -2   0  -6 9.00705 4.37632   6
  -2   0  -6 10.8797  8.4448  10
   2   0  -6 6.15225 8.20009  10
   2   0   6 13.7682  3.1315   2
  -3   0  -6 951.546  76.163  10
  -3   0   6 1104.17   58.35   2
   3   0   6 1117.74   53.04   2
  -3   0  -6 1014.59   58.86   6
   3   0  -6 1026.16   59.08   9
   3   0  -6 1032.22   70.97  11
   3   0  -6 1175.03   77.64  10
  -3   0  -6 1083.16   56.01   9
   3   0  -6 1020.99   58.34   1
  -3   0  -6 1010.65   62.19   4
   4   0  -6 495.019  32.561   9
   4   0  -6 471.258  30.111   1
   4   0  -6 500.433  40.479  10
  -4   0  -6 449.466  30.943   6
   4   0   6 467.061  25.436   2
  -4   0  -6 390.942  38.197  10
  -4   0  -6 448.885  27.888   9
   4   0  -6 465.152  38.829  11
  -4   0  -6 463.106  35.398   4
  -4   0   6 453.840  31.647   2
   5   0  -6 248.960  18.898   1
  -5   0  -6 201.504  18.526   6
   5   0  -6 242.254  25.878  11
  -5   0   6 208.805  20.181   2
   5   0  -6 216.228  21.433   9
   5   0   6 206.202  14.693   2
  -6   0  -6 391.365  30.423   6
   6   0  -6 450.973  30.426   1
  -6   0   6 480.642  33.161   2
   6   0   6 422.706  26.124   2
  -6   0  -6 438.531  36.965   5
   6   0  -6 448.128  38.081  11
  -7   0   6 560.694  36.123   2
  -7   0  -6 467.328  38.726   5
  -7   0  -6 424.063  33.739   6
   7   0  -6 459.050  32.707   1
   7   0  -6 534.810  40.894  11
   7   0   6 460.317  29.637   2
  -8   0  -6 67.9923 15.8753   5
   8   0  -6 72.7089 15.1486  11
  -8   0   6 98.0332 15.3097   2
   8   0  -6 82.6602 13.0558   1
   8   0   6 74.1898 12.1317   2
  -8   0  -6 85.6970 14.9067   6
   0   1   6 1.40283 2.56251   2
   0  -1   6 3.25381 2.69893   2
   0  -1  -6 2.40458 3.45166   1
   0   1  -6 8.99983 5.55757  11
   0   1  -6 -1.0626  3.3075   9
   0   1  -6 6.84998 7.82362  10
   0   1  -6 8.53672 6.78745   4
   0  -1  -6 0.14803 3.30279   9
  -1  -1  -6 548.523  32.381   9
   1   1  -6 609.545  36.987   4
  -1   1   6 574.117  31.687   2
   1   1  -6 531.402  40.065  11
   1   1  -6 628.810  33.975   9
  -1  -1  -6 595.547  33.226   6
   1   1  -6 561.556  47.627  10
   1  -1   6 562.710  29.066   2
  -1  -1  -6 552.862  31.536   1
   1   1   6 579.267  30.205   2
   1  -1  -6 573.361  33.726   1
  -1   1  -6 519.435  47.301  10
  -1   1  -6 535.993  36.494   4
   1  -1  -6 537.459  33.123   9
  -1   1  -6 536.553  31.641   9
  -1   1  -6 546.497  33.568   6
  -1  -1   6 536.301  31.045   2
   2   1  -6 314.607  22.764   9
  -2  -1  -6 318.068  19.054   1
  -2  -1  -6 333.559  21.290   9
   2  -1   6 324.415  17.290   2
   2   1  -6 311.631  27.902  11
   2   1  -6 345.061  32.266  10
   2   1  -6 352.634  25.756   4
  -2  -1  -6 320.302  32.433  10
  -2  -1  -6 308.098  21.337   6
  -2   1   6 319.802  20.730   2
   2   1  -6 274.003  19.505   1
   2  -1  -6 306.670  22.420   9
   2   1   6 341.016  18.660   2
   2  -1  -6 320.091  22.783   1
  -2   1  -6 300.682  21.880   6
  -2   1  -6 295.155  31.444  10
   2  -1  -6 329.577  27.633  11
  -2   1  -6 356.465  20.888   9
  -2   1  -6 271.260  24.979   4
  -2  -1   6 319.644  21.736   2
   3  -1   6 821.448  40.548   2
  -3  -1  -6 735.858  61.066  10
  -3  -1  -6 774.538  50.261   4
  -3  -1  -6 786.184  43.995   9
  -3  -1  -6 830.248  42.917   1
   3   1  -6 812.285  47.288   9
   3   1  -6 821.448  57.622  11
   3   1  -6 868.099  61.886  10
   3   1  -6 753.129  45.036   1
  -3   1   6 820.201  45.741   2
  -3  -1  -6 812.928  47.076   6
  -3   1  -6 781.727  50.015   4
  -3   1  -6 699.895  60.329  10
   3  -1  -6 852.136  47.713   9
  -3   1  -6 829.703  43.833   9
  -3  -1   6 806.998  46.365   2
   3   1   6 823.202  41.703   2
  -3   1  -6 833.111  47.425   6
   3  -1  -6 838.413  56.938  11
   3  -1  -6 713.739  47.467   1
   4   1  -6 2.84626 4.32443   1
  -4  -1  -6 0.57145 6.49794  10
   4   1  -6 4.04600 7.03857  10
   4  -1   6 3.74294 2.71281   2
   4   1  -6 2.37985 5.82247   9
  -4  -1  -6 2.64350 2.68633   1
  -4   1   6 0.39024 4.88443   2
  -4  -1  -6 1.91297 4.34793   6
   4   1  -6 0.34387 7.24089  11
  -4  -1  -6 -0.5517  3.3715   9
  -4  -1   6 7.90450 5.72716   2
   4   1   6 0.00821 2.63809   2
  -4   1  -6 2.91977 3.81014   9
  -4   1  -6 2.77971 4.20297   6
   4  -1  -6 -2.1046  4.4024   1
  -4   1  -6 4.05601 7.18789  10
   4  -1  -6 20.2245  9.5934  11
   4  -1  -6 -5.7124  4.4145   9
  -4   1  -6 8.65516 9.82045   4
   5   1  -6 948.568  67.136  11
  -5  -1  -6 890.924  50.789   9
   5  -1   6 936.099  48.167   2
  -5  -1  -6 905.155  49.179   1
   5   1  -6 917.018  53.462   1
  -5   1   6 1064.75   56.40   2
  -5  -1  -6 947.245  55.401   6
   5  -1  -6 909.985  54.834   1
  -5   1  -6 896.339  54.887   6
   5  -1  -6 784.413  64.278  11
   5   1   6 936.149  48.743   2
   5  -1  -6 935.074  56.309   9
  -5   1  -6 1032.87   61.78   5
  -5  -1   6 989.492  55.166   2
  -6  -1  -6 53.6800  6.6657   1
  -6   1   6 69.5733 13.4060   2
   6   1  -6 77.9719 16.1154  11
   6  -1   6 64.1527  8.8674   2
   6   1  -6 75.1401 11.4104   1
   6  -1  -6 59.7719 14.7839  11
  -6   1  -6 46.7801 14.1281   5
  -6   1  -6 50.7113 10.7572   6
   6  -1  -6 49.1649 10.5262   1
  -6  -1   6 99.3792 14.6314   2
   6   1   6 60.1948  8.5824   2
  -7   1   6 178.503  21.254   2
   7   1  -6 182.758  17.387   1
   7  -1   6 161.727  15.256   2
   7   1  -6 234.638  23.976  11
   7  -1  -6 177.740  17.633   1
  -7   1  -6 166.413  24.340   5
   7  -1  -6 168.006  24.161  11
  -7   1  -6 139.085  19.041   6
  -7  -1   6 184.642  20.862   2
   7   1   6 165.861  14.988   2
   8   1  -6 3.90724 5.95650   1
   8   1  -6 10.4474  8.9728  11
  -8  -1  -6 -5.0741  7.9601   5
  -8   1  -6 12.3961  7.8411   6
   8  -1  -6 12.6153  7.0536   1
   8  -1  -6 3.17878 8.21311  11
  -8  -1   6 1.55146 7.07632   2
   8   1   6 1.84683 5.54217   2
  -8   1  -6 4.69260 8.94897   5
   0  -2   6 1124.42   57.40   2
   0  -2  -6 1186.39   61.69   9
   0  -2  -6 1255.51   63.31   1
   0   2  -6 1135.08   62.85   4
   0   2  -6 1004.32   83.18  10
   0   2   6 1201.08   59.38   2
   0   2  -6 1160.88   72.83  11
   1   2  -6 787.060  53.778  11
   1   2  -6 857.897  46.963   4
  -1  -2  -6 802.406  43.968   9
  -1  -2  -6 824.027  43.968   1
   1   2  -6 732.409  61.100  10
   1  -2   6 818.960  39.442   2
  -1   2   6 832.662  42.614   2
  -1  -2  -6 793.524  44.040   6
  -1   2  -6 728.206  61.697  10
   1  -2  -6 805.927  46.035   1
   1  -2  -6 752.003  44.333   9
   1   2   6 797.172  41.583   2
  -1  -2   6 737.046  41.718   2
  -1   2  -6 771.910  46.988   4
   2   2  -6 35.2763 11.6190  10
   2   2  -6 20.3950  9.2024   4
  -2  -2  -6 28.7055  6.4439   9
  -2  -2  -6 31.4095  5.5080   1
   2   2  -6 21.2583  9.0367  11
  -2   2   6 22.3971  6.0407   2
   2  -2   6 35.3307  3.4208   2
  -2  -2  -6 20.8683  5.9495   6
  -2   2  -6 41.6250  7.9647   6
   2   2   6 35.7534  5.2518   2
  -2   2  -6 30.7620  9.9688   4
   2  -2  -6 30.8668  7.5009   9
   2  -2  -6 29.5741  7.6108   1
  -2   2  -6 18.7477 10.1967  10
  -2  -2   6 37.3436  7.6388   2
   3   2  -6 1142.81   74.74  10
  -3  -2  -6 987.197  52.841   1
   3  -2   6 1005.49   48.61   2
  -3  -2  -6 957.415  53.078   9
   3   2  -6 926.502  68.171  11
   3   2  -6 917.672  53.777   1
   3   2  -6 1112.80   57.17   4
  -3  -2  -6 988.325  55.882   6
  -3   2   6 1015.46   54.01   2
  -3   2  -6 949.349  73.231  10
  -3  -2   6 1023.49   55.04   2
   3  -2  -6 984.326  66.985  11
   3  -2  -6 961.128  58.008   1
  -3   2  -6 990.806  56.785   6
   3   2   6 998.446  50.798   2
  -3   2  -6 905.124  57.791   4
   3  -2  -6 985.505  56.404   9
  -4  -2  -6 15.4645  9.3255  10
   4  -2   6 22.5000  4.1671   2
   4   2  -6 23.7212 10.5294  11
  -4   2   6 20.7810  7.3883   2
   4   2  -6 19.8909  8.8438   9
   4   2  -6 11.9086  5.5023   1
  -4  -2  -6 16.7305  4.1106   1
  -4  -2  -6 17.7043  5.6723   9
   4  -2  -6 22.4198  7.6860   9
  -4  -2   6 15.2912  6.8409   2
   4   2   6 16.4249  4.4344   2
   4  -2  -6 19.4249  7.9772   1
  -4   2  -6 14.5560  8.7077  10
   4  -2  -6 25.8759 10.2124  11
  -4   2  -6 27.2423 12.0827   4
  -4   2  -6 34.5601  8.3904   6
  -5   2   6 247.421  20.589   2
  -5  -2  -6 209.288  14.674   1
   5   2  -6 215.155  17.808   1
   5  -2   6 223.925  14.740   2
   5   2  -6 244.912  25.576  11
  -5  -2  -6 232.597  17.336   9
   5  -2  -6 200.818  20.416   9
  -5   2  -6 200.296  24.305   5
  -5  -2   6 208.739  18.949   2
  -5   2  -6 169.954  17.563   6
   5   2   6 216.467  15.473   2
   5  -2  -6 219.444  24.701  11
   5  -2  -6 239.662  21.070   1
  -6  -2  -6 122.223  10.615   1
   6   2  -6 123.367  15.307   1
   6  -2   6 133.385  12.439   2
  -6   2   6 156.676  19.361   2
   6   2  -6 166.248  22.837  11
   6   2   6 139.085  12.206   2
  -6   2  -6 142.267  21.343   5
   6  -2  -6 153.835  22.437  11
  -6  -2   6 141.448  17.110   2
   6  -2  -6 159.565  18.470   1
  -6   2  -6 119.497  15.934   6
   7   2  -6 489.750  31.239   1
   7  -2   6 383.348  27.760   2
  -7   2   6 540.336  34.469   2
  -7  -2  -6 349.807  24.984   1
   7   2  -6 419.149  36.254  11
   7  -2  -6 415.313  31.334   1
  -7   2  -6 394.379  30.985   6
   7   2   6 404.566  27.235   2
  -7  -2   6 432.207  30.734   2
  -7   2  -6 463.904  36.752   5
   7  -2  -6 498.314  38.413  11
   8   2  -6 93.3924 16.9887  11
   0   3  -6 -1.4404  3.8302  11
   0   3  -6 1.20882 7.47871  10
   0  -3  -6 1.43892 3.50225   9
   0  -3  -6 1.87562 3.26299   1
   0  -3   6 3.27578 3.01214   2
   0   3   6 3.27721 3.20446   2
   0   3  -6 5.42934 5.64037   4
   1   3  -6 486.404  43.899  10
  -1  -3  -6 495.601  29.787   9
   1   3  -6 478.918  36.819  11
  -1  -3  -6 517.948  29.685   1
  -1   3   6 465.218  28.277   2
   1   3  -6 451.597  31.244   4
   1   3   6 537.461  28.060   2
   1  -3  -6 487.098  30.409   9
  -1  -3   6 463.175  27.656   2
  -1   3  -6 510.597  44.702  10
   1  -3  -6 473.827  30.589   1
  -1   3  -6 451.819  31.637   4
   2   3  -6 51.4280 14.3095  10
   2   3  -6 36.9466  9.7207   4
   2   3  -6 35.3517 11.1538  11
  -2   3   6 31.7891  6.7754   2
  -2  -3  -6 41.4172  7.6791   6
  -2  -3  -6 38.1684  6.5024   1
  -2  -3  -6 45.7429  8.0955   9
   2  -3  -6 45.8678  8.7697   1
  -2   3  -6 52.1695  9.0807   6
  -2   3  -6 32.1290  9.8511   4
  -2   3  -6 52.1982 14.0149  10
  -2  -3   6 39.7820  7.4193   2
   2  -3  -6 61.6150 10.0116   9
   2   3   6 39.3792  6.1133   2
  -3  -3  -6 661.782  40.199   9
   3  -3   6 725.630  35.500   2
  -3  -3  -6 679.333  39.841   1
   3   3  -6 707.483  53.505  11
  -3   3   6 730.368  41.368   2
   3   3  -6 808.558  58.278  10
  -3   3  -6 716.775  45.569   4
   3   3   6 725.095  38.582   2
  -3  -3   6 733.133  41.225   2
  -3   3  -6 765.273  44.306   6
   3  -3  -6 705.322  44.613   1
   3  -3  -6 673.553  43.095   9
  -3   3  -6 710.844  56.495  10
   4   3  -6 167.349  23.967  11
   4  -3   6 174.221  11.330   2
   4   3  -6 176.473  14.920   1
  -4   3   6 203.020  16.995   2
  -4  -3  -6 165.211  14.281   9
  -4  -3  -6 156.815  12.558   1
   4   3   6 173.987  13.101   2
  -4  -3   6 177.486  15.681   2
  -4   3  -6 164.632  22.244   4
  -4   3  -6 185.807  16.739   6
   4  -3  -6 185.760  18.452   1
  -4   3  -6 146.276  22.077  10
   4  -3  -6 159.745  18.790   9
   5   3  -6 779.604  49.915   1
  -5   3   6 979.117  52.329   2
   5  -3   6 932.812  46.025   2
  -5  -3  -6 807.135  47.638   9
   5   3  -6 952.630  63.249  11
  -5  -3  -6 759.131  46.654   1
  -5   3  -6 885.866  55.183   4
  -5  -3   6 915.521  49.901   2
   5  -3  -6 892.615  55.021   1
   5   3   6 831.039  46.059   2
  -5   3  -6 816.509  51.512   6
   5  -3  -6 874.691  52.989   9
  -6   3   6 192.658  21.303   2
   6   3  -6 207.157  22.993  11
   6   3  -6 172.591  16.328   1
  -6  -3  -6 159.391  12.877   1
   6  -3   6 163.670  14.705   2
   6   3   6 170.542  14.136   2
  -6  -3   6 168.859  16.341   2
   6  -3  -6 157.709  20.673   9
   6  -3  -6 155.897  20.414   1
  -6   3  -6 184.642  22.773   5
  -6   3  -6 133.549  17.829   6
   6  -3  -6 152.464  23.196  11
  -7  -3  -6 167.815  13.248   1
   7   3  -6 172.297  16.861   1
   7   3  -6 173.703  23.133  11
  -7   3  -6 170.041  22.768   5
  -7  -3   6 143.351  17.474   2
   7   3   6 157.871  14.440   2
   7  -3  -6 158.533  19.648   1
  -7   3  -6 125.035  18.200   6
   0   4  -6 15.9790  7.3101  11
   0   4   6 4.96940 3.86088   2
   0  -4   6 12.0103  3.8020   2
   0  -4  -6 16.0584  5.3025   1
   0  -4  -6 15.9275  5.5220   9
   0   4  -6 19.7769  7.2261   4
   0   4  -6 -0.9265  7.0666  10
  -1  -4  -6 662.672  38.374   9
   1   4  -6 700.844  48.298  11
  -1   4   6 653.740  37.297   2
   1   4  -6 687.193  55.160  10
   1   4  -6 664.906  39.417   4
  -1  -4  -6 666.819  38.677   1
  -1   4  -6 637.090  39.935   4
   1  -4  -6 660.828  39.908   1
  -1   4  -6 688.857  55.293  10
   1   4   6 635.196  36.130   2
  -1  -4   6 668.833  35.738   2
   1  -4  -6 631.672  38.885   9
  -2   4   6 87.2875 10.7857   2
   2   4  -6 106.778  14.641   4
   2   4  -6 91.8741 17.0649  11
   2   4  -6 82.4619 17.4339  10
  -2  -4  -6 77.4226 10.4942   9
  -2  -4  -6 91.2723  9.1554   1
   2   4   6 75.1684  9.0352   2
  -2  -4   6 77.1609  9.8132   2
   2  -4  -6 87.6718 12.1574   1
  -2   4  -6 83.0169 17.6710  10
  -2   4  -6 88.0950 14.3784   4
   2  -4  -6 90.4422 12.5397   9
  -3   4   6 860.199  47.801   2
   3   4  -6 866.207  62.035  11
   3   4  -6 1018.76   67.09  10
  -3  -4  -6 858.935  47.782   1
   3   4  -6 900.466  49.328   4
  -3  -4  -6 794.345  47.274   9
  -3   4  -6 877.036  65.346  10
  -3   4  -6 866.981  51.125   6
  -3  -4   6 823.747  46.844   2
   3  -4  -6 784.649  51.172   1
   3  -4  -6 868.738  51.011   9
  -3   4  -6 880.150  52.065   4
   3   4   6 827.046  45.559   2
  -4   4   6 460.912  29.488   2
   4  -4   6 447.447  24.321   2
   4   4  -6 446.028  38.071  11
  -4  -4  -6 412.397  27.144   9
  -4  -4  -6 434.985  26.744   1
  -4   4  -6 405.776  37.584  10
  -4   4  -6 431.038  30.267   6
   4  -4  -6 429.908  31.038   9
  -4  -4   6 449.380  28.112   2
   4   4   6 432.969  26.174   2
   4  -4  -6 406.762  31.228   1
  -4   4  -6 448.868  33.913   4
  -5  -4  -6 181.974  15.464   9
   5   4  -6 208.904  23.612  11
  -5  -4  -6 167.988  13.744   1
   5   4  -6 188.232  16.441   1
  -5   4   6 228.822  19.689   2
  -5   4  -6 197.009  18.048   6
  -5   4  -6 174.135  20.923  10
  -5  -4   6 181.129  16.470   2
  -5   4  -6 198.850  25.297   4
   5   4   6 165.507  13.949   2
   5  -4  -6 204.131  20.083   1
   5  -4  -6 215.713  20.284   9
  -6  -4  -6 142.627  13.560   9
   6   4  -6 200.260  21.766  11
   6   4  -6 137.831  16.190   1
  -6  -4  -6 127.555  11.745   1
   6   4   6 153.127  13.093   2
  -6   4  -6 145.542  20.379   5
   6  -4  -6 103.947  17.407   1
  -6  -4   6 155.402  16.970   2
   6  -4  -6 130.254  18.898   9
  -6   4  -6 120.881  17.101   6
   7   4  -6 408.477  28.712   1
  -7  -4  -6 368.561  25.066   1
   7   4  -6 443.291  35.630  11
   7  -4   6 382.999  26.797   2
  -7   4  -6 439.294  34.236   5
   7   4   6 384.183  26.250   2
   7  -4  -6 364.083  31.009   1
  -7  -4   6 373.941  27.837   2
  -7   4  -6 402.060  31.102   6
   0  -5  -6 4.35803 4.50276   9
   0   5   6 2.02424 3.40794   2
   0  -5  -6 0.10700 3.70620   1
   0   5  -6 3.19985 7.65585  10
   0   5  -6 0.17489 4.69184   4
  -1   5   6 419.802  26.352   2
   1   5  -6 395.496  38.736  10
  -1  -5  -6 445.602  27.172   9
   1   5  -6 434.220  28.581   4
   1   5  -6 446.200  34.652  11
  -1  -5  -6 442.160  27.341   1
  -1   5  -6 405.747  29.026   4
  -1  -5   6 398.575  23.207   2
   1  -5  -6 381.225  27.471   1
   1  -5  -6 403.428  27.619   9
  -1   5  -6 441.242  40.187  10
   1   5   6 395.676  25.215   2
   2   5  -6 439.569  37.111  11
   2   5  -6 459.805  40.774  10
  -2   5   6 433.269  27.943   2
  -2  -5  -6 419.120  28.180   9
  -2  -5  -6 432.427  27.962   1
   2   5  -6 506.511  30.365   4
   2  -5  -6 428.967  29.937   9
  -2   5  -6 473.202  42.171  10
  -2   5  -6 454.821  31.841   4
  -2  -5   6 453.848  26.300   2
   2  -5  -6 430.479  29.888   1
   2   5   6 448.307  26.608   2
  -3   5   6 623.813  37.681   2
   3   5  -6 601.896  48.929  11
  -3  -5  -6 615.854  37.362   1
   3   5  -6 755.985  54.005  10
  -3  -5  -6 627.268  37.392   9
   3   5  -6 703.871  39.320   4
   3  -5  -6 609.121  40.425   9
   3   5   6 665.427  36.077   2
   3  -5  -6 619.012  40.945   1
  -3  -5   6 560.189  35.876   2
  -3   5  -6 670.539  53.106  10
  -3   5  -6 691.757  43.004   4
   4   5  -6 37.8332 12.4997  11
  -4   5   6 36.1768  8.8991   2
  -4  -5  -6 51.6931  8.5887   9
  -4  -5  -6 61.0792  8.6782   1
  -4   5  -6 62.1035 13.9419  10
  -4   5  -6 67.9700 14.7012   4
   4  -5  -6 57.8645 11.5579   1
   4  -5  -6 52.4392 11.6427   9
   4   5   6 58.7188  8.5241   2
  -4   5  -6 50.7558 10.3879   6
  -4  -5   6 62.5078  9.6740   2
  -5   5   6 833.051  45.494   2
  -5  -5  -6 647.036  41.403   9
   5  -5   6 754.673  40.022   2
   5   5  -6 830.883  55.531  11
  -5  -5  -6 667.147  41.183   1
   5   5  -6 718.348  41.834   1
   5   5   6 740.423  40.890   2
  -5   5  -6 688.732  45.347   6
   5  -5  -6 733.615  46.897   9
   5  -5  -6 676.876  47.316   1
  -5  -5   6 704.299  42.256   2
  -5   5  -6 791.276  50.226   4
  -5   5  -6 680.720  55.908  10
  -6  -5  -6 11.9526  5.0891   1
   6   5  -6 10.1198  8.2158  11
   6   5  -6 22.2259  7.4949   1
   6  -5   6 19.0836  6.5667   2
  -6  -5  -6 17.1006  6.0906   9
   6  -5  -6 15.1600  8.8397   1
  -6   5  -6 24.0955  8.4902   6
  -6  -5   6 9.63779 6.57779   2
   6   5   6 13.5806  5.3976   2
   6  -5  -6 31.8270 10.1779   9
  -6   5  -6 11.1607  9.1691   5
   7   5  -6 121.502  19.234  11
  -7  -5  -6 99.0648 13.3194   9
   7  -5   6 134.134  14.433   2
  -7  -5  -6 115.889  11.692   1
   7   5  -6 117.178  15.509   1
  -7   5  -6 116.865  17.056   6
  -7  -5   6 176.295  16.115   2
   7  -5  -6 103.468  17.801   1
   7   5   6 124.562  14.223   2
  -7   5  -6 117.695  19.432   5
   0  -6  -6 223.366  18.509   1
   0  -6  -6 220.245  18.213   9
   0   6  -6 247.885  20.678   4
   0   6  -6 262.082  29.413  10
   0   6   6 219.707  16.858   2
  -1  -6  -6 549.106  35.072   1
  -1  -6  -6 557.418  34.363   9
   1   6  -6 565.346  35.369   4
  -1   6   6 559.272  33.684   2
   1   6  -6 530.758  48.709  10
  -1   6  -6 577.753  36.523   4
  -1   6  -6 629.363  51.348  10
   1   6   6 526.162  32.558   2
   1  -6  -6 559.016  35.261   9
  -1  -6   6 561.047  29.881   2
   1  -6  -6 582.031  36.329   1
  -2  -6  -6 151.939  14.128   9
   2   6  -6 176.129  15.938   4
  -2  -6  -6 149.675  13.673   1
   2   6  -6 143.693  21.390  11
   2   6  -6 177.495  25.775  10
  -2   6   6 133.891  13.595   2
  -2   6  -6 160.602  19.097   4
  -2   6  -6 195.811  27.445  10
  -2  -6   6 154.572  12.104   2
   2   6   6 159.824  12.933   2
   2  -6  -6 151.058  17.673   9
   2  -6  -6 136.285  16.527   1
   3   6  -6 726.443  41.716   4
   3   6  -6 831.185  59.313  10
  -3   6   6 738.187  42.081   2
  -3  -6  -6 664.956  41.498   1
   3   6  -6 751.986  54.309  11
  -3  -6  -6 638.784  40.773   9
   3  -6  -6 661.756  44.633   1
  -3   6  -6 751.025  59.347  10
  -3   6  -6 798.825  46.471   4
   3   6   6 716.492  39.827   2
  -3  -6   6 683.809  39.723   2
   3  -6  -6 701.386  44.854   9
  -4  -6  -6 8.16942 4.73877   9
   4   6  -6 8.79408 8.72377  11
  -4  -6  -6 3.07920 3.96425   1
  -4   6  -6 2.45996 7.72596  10
   4  -6  -6 7.18732 6.61437   1
  -4  -6   6 5.00192 4.95990   2
   4  -6  -6 -4.1743  5.3315   9
  -4   6  -6 4.27869 7.95607   4
   4   6   6 4.66928 4.32582   2
  -5  -6  -6 139.935  12.658   1
   5   6  -6 172.804  22.983  11
   5  -6   6 105.331  10.799   2
  -5  -6  -6 132.907  13.057   9
  -5  -6   6 176.157  15.441   2
  -5   6  -6 159.264  23.206   4
   5  -6  -6 145.964  19.260   9
   5  -6  -6 140.486  18.963   1
   5   6   6 145.847  13.094   2
  -6  -6  -6 -0.2132  3.7738   1
   6   6  -6 -3.5597  6.4261  11
   6  -6   6 0.63187 4.45891   2
  -6  -6  -6 0.59374 4.16721   9
  -6  -6   6 6.42902 6.65589   2
   6   6   6 6.01197 4.92029   2
   6  -6  -6 2.31503 7.21649   9
  -6   6  -6 1.19488 5.89946   6
   6  -6  -6 3.44613 7.49083   1
  -6   6  -6 5.34067 8.27048   5
   0   7  -6 13.2523 11.2461  10
   0   7  -6 -5.2568  4.5682   4
   0   7   6 1.12280 3.88146   2
   0  -7  -6 2.42330 4.54114   1
   0  -7  -6 1.50809 4.76580   9
   1   7  -6 334.106  25.306   4
  -1   7   6 291.647  22.266   2
   1   7  -6 384.645  38.578  10
  -1  -7  -6 323.170  23.819   9
  -1  -7  -6 332.421  24.391   1
  -1   7  -6 422.942  40.283  10
   1  -7  -6 325.572  25.159   1
  -1  -7   6 341.249  19.445   2
  -1   7  -6 304.964  25.310   4
   1   7   6 356.273  22.954   2
   1  -7  -6 324.103  24.650   9
  -2  -7  -6 33.3221  7.7417   9
  -2  -7  -6 35.2624  7.7142   1
   2   7  -6 24.1102 12.9657  10
   2   7  -6 31.9704 11.3772  11
  -2   7   6 39.5603  8.5633   2
   2   7  -6 40.9936  9.2868   4
  -2  -7   6 44.1883  6.8336   2
   2   7   6 33.9931  7.3774   2
   2  -7  -6 39.2183  9.0975   1
  -2   7  -6 40.4059 14.9655  10
   2  -7  -6 37.8700  9.8808   9
  -2   7  -6 39.6548 10.7539   4
  -3  -7  -6 457.070  30.071   1
  -3  -7  -6 479.398  29.933   9
   3   7  -6 451.395  39.326  11
   3   7   6 478.693  28.783   2
  -3  -7   6 478.391  28.235   2
  -3   7  -6 507.607  35.071   4
   3  -7  -6 450.873  33.071   9
   3  -7  -6 419.561  32.340   1
   4   7  -6 78.9574 16.4783  11
  -4  -7  -6 72.1476 10.1002   1
  -4  -7  -6 47.6047  8.9051   9
   4   7   6 82.3154 10.6052   2
   4  -7  -6 94.2314 15.0305   9
   4  -7  -6 72.6473 13.3111   1
  -4   7  -6 77.1864 15.8964   4
  -4  -7   6 74.9648 10.7188   2
   5   7  -6 638.298  47.307  11
  -5  -7  -6 503.648  34.148   9
  -5  -7  -6 520.669  34.994   1
  -5   7  -6 638.695  43.545   4
   5  -7  -6 566.456  40.229   9
   5   7   6 624.061  35.342   2
   5  -7  -6 576.191  40.954   1
  -5  -7   6 599.805  36.291   2
   6  -7   6 66.1915  9.3032   2
   6   7  -6 93.6733 17.0495  11
   0  -8  -6 86.6397 12.7845   9
   0   8  -6 103.152  15.203   4
   0  -8  -6 84.8354 13.0671   1
  -1  -8  -6 402.455  29.756   1
  -1  -8  -6 407.278  29.038   9
   1   8  -6 495.586  31.188   4
  -1  -8   6 464.298  24.788   2
  -1   8  -6 465.137  32.343   4
   1  -8  -6 424.495  30.354   9
   1   8   6 456.294  28.234   2
  -1   8  -6 430.138  24.387  12
   1  -8  -6 394.134  30.680   1
   2   8  -6 221.618  19.134   4
  -2  -8  -6 178.809  16.437   9
  -2  -8  -6 168.181  16.210   1
  -2  -8   6 201.982  14.262   2
   2   8   6 193.964  16.088   2
  -2   8  -6 180.477  21.725   4
   2  -8  -6 197.509  18.923   1
   2  -8  -6 207.821  19.503   9
  -3  -8  -6 516.184  33.956   1
  -3  -8  -6 541.401  33.592   9
   3   8  -6 521.218  43.392  11
  -3  -8   6 571.522  31.904   2
   3  -8  -6 524.850  37.052   9
  -3   8  -6 608.078  39.377   4
   3   8   6 507.406  32.258   2
   3  -8  -6 477.491  36.184   1
  -4  -8  -6 299.829  22.562   1
  -4  -8  -6 286.880  22.045   9
   4   8  -6 357.473  32.519  11
   4  -8  -6 313.686  26.928   1
   4  -8  -6 295.603  26.200   9
  -4   8  -6 333.929  29.676   4
  -4  -8   6 347.195  22.978   2
   5   8  -6 162.268  23.159  11
  -5  -8  -6 104.547  13.105   9
  -5  -8  -6 98.2701 12.7477   1
  -5  -8   6 145.895  16.138   2
  -5   8  -6 113.950  20.572   4
   5  -8  -6 151.517  20.127   1
   5  -8  -6 127.194  19.014   9
   0  -9  -6 0.90426 5.12509   1
   0   9  -6 -0.9907  5.7090   4
   0  -9  -6 1.94632 5.68934   9
   0  -9   6 -0.6335  3.3112   2
  -1  -9  -6 229.375  20.763   1
   1   9  -6 285.182  22.525   4
  -1  -9  -6 261.235  21.463   9
  -1  -9   6 273.221  17.085   2
  -1   9  -6 247.195  22.793   4
   1  -9  -6 251.936  22.846   1
   1  -9  -6 262.203  22.792   9
   2   9  -6 105.023  15.412   4
  -2  -9  -6 91.5737 12.9465   1
  -2  -9  -6 87.5586 12.7571   9
  -2   9  -6 100.589  16.221   4
  -2   9  -6 97.9816  8.8077  12
   2  -9  -6 97.5969 15.4042   9
  -2  -9   6 118.429  10.499   2
   2  -9  -6 113.313  15.842   1
  -3  -9  -6 332.840  26.073   1
  -3  -9  -6 331.479  25.302   9
   3  -9  -6 421.892  30.955   9
  -3   9  -6 387.665  24.010  12
   3  -9  -6 365.987  29.444   1
  -3  -9   6 433.378  25.336   2
  -3   9  -6 354.448  30.027   4
  -4  -9  -6 2.06416 4.31898   1
   4   9  -6 0.07542 8.76797  11
  -4  -9  -6 2.09697 4.71985   9
  -4   9  -6 1.02533 4.71493  12
   4  -9  -6 -1.8116  7.4882   9
  -4   9  -6 5.67868 9.25818   4
  -4  -9   6 1.62677 5.03147   2
   4  -9  -6 10.8054  7.8721   1
   0 -10  -6 35.8640  9.9149   9
   0 -10   6 63.2091  7.7507   2
   0  10  -6 56.9328 12.2228   4
   0 -10  -6 63.7508 11.9499   1
  -1 -10  -6 294.203  24.021   1
   1  10  -6 296.961  24.343   4
  -1 -10  -6 295.996  24.297   9
  -1 -10   6 328.200  19.914   2
  -1  10  -6 315.769  26.007   4
   1 -10  -6 279.460  24.722   9
   1 -10  -6 290.241  25.482   1
  -2 -10  -6 124.269  16.060   9
  -2 -10  -6 119.934  15.628   1
   2  10  -6 142.834  17.715   4
  -2 -10   6 149.094  12.738   2
  -2  10  -6 122.337  18.541   4
   2 -10  -6 146.082  18.786   1
   0   0   7 0.12413 2.91354   2
   0   0  -7 14.7564 10.7179  10
   0   0  -7 0.46841 3.80445   9
   1   0   7 845.380  42.284   2
  -1   0  -7 793.042  51.170   4
  -1   0  -7 815.418  66.787  10
  -1   0  -7 770.810  45.306   9
   1   0  -7 794.673  46.596   9
   1   0  -7 789.548  65.271  10
  -1   0   7 862.715  44.106   2
   2   0  -7 406.201  28.259   9
   2   0   7 405.297  22.798   2
  -2   0  -7 399.614  27.238   6
   2   0  -7 401.131  25.241   1
  -2   0  -7 424.938  26.348   9
  -2   0  -7 395.253  33.020   4
  -2   0  -7 388.502  39.598  10
   2   0  -7 420.000  34.863  11
  -2   0   7 445.751  26.146   2
   2   0  -7 432.104  39.905  10
   3   0  -7 31.8950 11.2200  11
   3   0  -7 33.3065  8.6865   9
  -3   0  -7 15.9649 11.8649   4
   3   0  -7 40.3341  7.4601   1
   3   0   7 32.8333  5.2635   2
  -3   0  -7 38.5743 12.6783  10
  -3   0   7 42.1339  8.5033   2
  -3   0  -7 32.1004  7.7811   6
  -3   0  -7 33.7816  7.0050   9
   3   0  -7 45.0131 13.5190  10
   4   0  -7 138.389  13.182   1
  -4   0   7 141.893  16.885   2
  -4   0  -7 151.846  14.935   6
  -4   0  -7 142.055  12.771   9
  -4   0  -7 156.023  23.584   4
   4   0  -7 130.811  17.622   9
   4   0  -7 170.740  24.306  10
   4   0  -7 128.704  22.236  11
   4   0   7 142.511  10.836   2
  -4   0  -7 122.891  20.918  10
   5   0  -7 110.040  13.115   1
   5   0   7 92.2707  9.1268   2
  -5   0  -7 91.9323 13.3601   6
   5   0  -7 94.7014 15.7768   9
  -5   0   7 77.5229 13.0254   2
   5   0  -7 101.591  18.648  11
  -5   0  -7 80.7776 10.8853   9
  -6   0   7 900.062  50.399   2
  -6   0  -7 729.594  44.508   9
  -6   0  -7 852.034  56.610   5
   6   0  -7 933.595  61.643  11
   6   0  -7 794.355  47.564   1
   6   0   7 755.068  43.192   2
  -6   0  -7 670.928  47.549   6
  -7   0  -7 265.710  30.926   5
  -7   0  -7 167.216  16.731   9
   7   0   7 226.793  18.340   2
  -7   0   7 255.255  22.228   2
   7   0  -7 271.094  20.962   1
   7   0  -7 265.974  27.211  11
  -7   0  -7 244.801  21.651   6
   0  -1  -7 1036.76   84.81  10
   0  -1   7 1185.89   57.48   2
   0   1  -7 997.825  83.707  10
   0   1  -7 1274.72   65.81   4
   0   1   7 1198.32   58.60   2
   0   1  -7 1081.02   60.41   9
   0  -1  -7 1128.72   61.23   9
   1   1  -7 231.891  28.424  10
   1   1  -7 231.438  19.165   9
  -1   1   7 261.459  17.293   2
   1   1  -7 229.666  21.994   4
  -1  -1  -7 238.568  29.507  10
   1   1  -7 256.138  24.079  11
  -1  -1  -7 256.578  18.829   9
   1  -1   7 249.551  14.967   2
   1  -1  -7 242.906  29.227  10
  -1   1  -7 245.744  17.847   9
  -1  -1   7 232.719  16.150   2
  -1   1  -7 209.937  25.201   4
   1  -1  -7 247.623  19.237   9
   1  -1  -7 253.072  18.271   1
  -1   1  -7 245.732  29.328  10
   1   1   7 251.748  16.138   2
  -2   1   7 6.58881 4.50332   2
   2   1  -7 -0.7300  6.1143  11
  -2  -1  -7 15.0121  5.2311   9
   2   1  -7 6.20126 6.25977   9
  -2  -1  -7 7.90691 4.64805   6
   2   1  -7 3.58590 8.40129  10
  -2  -1  -7 8.54653 9.69446  10
   2  -1   7 7.60349 2.79456   2
  -2  -1   7 5.95677 4.58574   2
  -2   1  -7 6.53485 4.60350   6
   2  -1  -7 5.53594 5.16310   9
   2   1   7 9.32928 3.48674   2
   2  -1  -7 4.51694 4.90536   1
   2  -1  -7 22.1596 11.0635  10
  -2   1  -7 8.58582 9.49265   4
  -2   1  -7 6.38748 8.86376  10
  -3  -1  -7 201.181  17.105   6
   3   1  -7 236.603  24.506  11
   3  -1   7 212.330  13.050   2
  -3  -1  -7 185.641  15.649   9
   3   1  -7 197.340  18.883   9
  -3  -1  -7 189.646  28.096  10
  -3   1   7 188.793  16.439   2
   3   1  -7 240.519  25.833  10
   3  -1  -7 197.019  16.892   1
   3  -1  -7 241.043  24.375  11
  -3  -1   7 208.348  17.549   2
  -3   1  -7 180.895  25.509   4
  -3   1  -7 176.364  27.318  10
   3  -1  -7 199.634  24.664  10
   3  -1  -7 169.816  19.891   9
   3   1   7 200.212  13.576   2
  -3   1  -7 201.925  17.504   6
   4   1  -7 736.331  52.919  10
  -4   1   7 639.455  39.116   2
  -4  -1  -7 581.767  35.933   9
   4   1  -7 677.069  37.958   1
   4   1  -7 639.745  50.224  11
  -4  -1  -7 619.792  38.948   6
   4  -1   7 621.156  32.911   2
  -4  -1  -7 596.279  50.289  10
   4   1  -7 588.992  40.284   9
  -4   1  -7 558.298  38.697   6
   4   1   7 615.016  33.893   2
  -4   1  -7 607.279  51.362  10
   4  -1  -7 628.041  49.940  11
   4  -1  -7 552.847  39.477   9
   4  -1  -7 689.377  52.314  10
  -4  -1   7 616.447  38.950   2
   4  -1  -7 581.924  37.912   1
  -4   1  -7 574.226  45.210   4
  -5   1   7 263.323  21.362   2
  -5  -1  -7 194.073  18.395   6
   5   1  -7 219.203  17.766   1
  -5  -1  -7 177.378  15.515   9
   5   1  -7 235.341  26.442  11
  -5  -1   7 204.729  19.368   2
   5  -1  -7 202.171  27.776  11
   5  -1  -7 216.437  21.026   9
  -5   1  -7 185.319  17.952   6
   5   1   7 191.140  14.444   2
   5  -1  -7 170.444  17.035   1
  -6   1   7 13.4821  8.3511   2
   6   1  -7 4.19382 5.74226   1
   6  -1   7 8.62284 4.78230   2
  -6  -1  -7 3.56372 5.53370   6
   6   1  -7 0.52991 7.44453  11
  -6  -1  -7 1.16662 3.95740   9
   6  -1  -7 2.25923 5.07759   1
   6  -1  -7 -1.0642  7.7706  11
  -6   1  -7 4.52439 5.43684   6
   6   1   7 12.2545  5.2764   2
  -6  -1   7 12.4208  7.2605   2
   7   1  -7 276.587  28.413  11
   7  -1   7 285.640  21.336   2
   7  -1  -7 260.642  28.646  11
   0  -2  -7 -0.6618  4.0170   1
   0   2   7 4.77537 3.66976   2
   0  -2  -7 15.4315  5.7813   9
   0   2  -7 5.93994 8.40900  10
   0   2  -7 6.13050 6.74848   4
   0  -2   7 4.06102 2.98682   2
  -1   2   7 156.805  12.889   2
   1   2  -7 174.376  26.351  10
  -1  -2  -7 162.446  12.831   1
   1  -2   7 157.848  10.159   2
  -1  -2  -7 137.762  13.581   9
   1   2  -7 159.508  18.767  11
   1   2  -7 147.350  19.546   4
  -1  -2   7 151.753  12.093   2
   1   2   7 162.221  12.197   2
  -1   2  -7 124.048  18.443   4
  -1   2  -7 147.726  25.889  10
   1  -2  -7 156.670  14.475   1
   1  -2  -7 161.451  15.021   9
  -2  -2  -7 1124.70   82.40  10
   2  -2   7 1010.27   52.11   2
   2   2  -7 1072.67   61.01   4
  -2   2   7 1109.28   57.50   2
  -2  -2  -7 1067.49   58.19   9
   2   2  -7 1086.50   72.70  11
   2   2  -7 1162.06   81.35  10
  -2  -2  -7 1038.78   57.14   1
   2  -2  -7 1049.88   59.98   9
   2  -2  -7 1029.92   61.06   1
  -2  -2   7 1069.36   57.23   2
  -2   2  -7 1054.76   60.37   6
  -2   2  -7 1099.61   82.49  10
  -2   2  -7 987.125  61.991   4
   2   2   7 1092.68   54.90   2
   3   2  -7 545.245  44.683  10
   3  -2   7 513.699  25.275   2
  -3  -2  -7 451.393  29.423   9
  -3  -2  -7 448.100  42.840  10
  -3   2   7 483.101  30.863   2
  -3  -2  -7 503.341  30.998   6
   3   2  -7 485.973  40.908  11
  -3   2  -7 494.866  44.052  10
   3  -2  -7 477.638  32.944   1
  -3   2  -7 435.154  35.853   4
  -3   2  -7 451.711  31.648   6
   3   2   7 451.632  26.834   2
   3  -2  -7 426.750  32.073   9
  -3  -2   7 452.675  30.489   2
  -4  -2  -7 16.0676  6.4329   6
   4   2  -7 18.8731 10.2076  11
  -4  -2  -7 14.6116 10.2242  10
  -4  -2  -7 18.9992  5.8957   9
  -4   2   7 33.1496  8.9813   2
   4  -2   7 25.3817  4.7929   2
   4  -2  -7 29.3618  9.2352   1
   4  -2  -7 25.3735  8.5029   9
  -4   2  -7 27.8569 11.6001  10
  -4   2  -7 26.3588  7.6293   6
   4   2   7 24.6816  5.4409   2
  -4  -2   7 32.0111  8.7124   2
  -4   2  -7 26.4910 12.2681   4
  -5  -2  -7 358.758  26.123   6
  -5  -2  -7 347.580  23.755   9
   5   2  -7 353.582  25.003   1
   5   2  -7 349.002  33.937  11
  -5   2   7 372.963  27.737   2
   5  -2   7 347.489  21.331   2
   5   2   7 343.698  22.185   2
  -5   2  -7 323.750  26.044   6
   5  -2  -7 396.976  27.840   1
   5  -2  -7 361.372  35.079  11
   5  -2  -7 313.201  27.522   9
  -5   2  -7 381.201  34.762   4
  -5  -2   7 348.406  26.215   2
   6  -2   7 440.427  27.318   2
  -6   2   7 513.354  34.235   2
  -6  -2  -7 392.940  30.431   6
   6   2  -7 513.248  40.452  11
  -6  -2  -7 373.684  27.688   9
   6  -2  -7 441.976  33.824   9
  -6   2  -7 395.842  31.047   6
  -6  -2   7 447.461  31.030   2
   6  -2  -7 454.330  31.929   1
   6   2   7 443.243  27.379   2
   6  -2  -7 475.021  40.909  11
   0  -3  -7 455.286  29.898   9
   0   3  -7 445.834  43.688  10
   0   3   7 476.339  28.167   2
   0   3  -7 487.281  35.950  11
   0   3  -7 482.457  32.936   4
   0  -3  -7 465.886  29.717   1
   0  -3   7 448.170  24.984   2
  -1  -3  -7 117.578  13.354   9
   1   3  -7 94.6661 20.1114  10
  -1   3   7 94.6672 11.2682   2
   1   3  -7 111.567  17.119  11
   1   3  -7 97.4842 15.7515   4
  -1  -3  -7 96.4256 10.1784   1
   1   3   7 90.1427 10.2561   2
  -1   3  -7 96.1286 15.8757   4
   1  -3  -7 102.280  13.166   1
  -1  -3   7 100.641  10.844   2
  -1   3  -7 98.6899 20.6112  10
   1  -3  -7 98.0817 13.1116   9
  -2  -3  -7 101.428  12.756   9
  -2   3   7 111.037  12.495   2
  -2  -3  -7 94.4279 11.0911   1
   2   3  -7 117.302  21.939  10
   2   3  -7 108.797  16.734   4
   2   3  -7 124.356  19.717  11
  -2   3  -7 99.9163 20.5608  10
   2  -3  -7 105.841  14.364   9
  -2  -3   7 96.9616 12.0220   2
   2   3   7 104.764   9.671   2
   2  -3  -7 120.699  15.041   1
  -2   3  -7 90.3725 16.5943   4
  -3  -3  -7 223.361  16.317   1
  -3  -3  -7 227.696  17.883   9
   3   3  -7 274.135  28.572  10
   3   3  -7 253.789  22.235   4
  -3   3   7 237.205  18.523   2
   3   3  -7 273.695  28.097  11
   3  -3  -7 251.465  21.524   1
   3  -3  -7 241.314  21.209   9
  -3   3  -7 248.229  28.207   4
  -3  -3   7 213.010  18.193   2
  -3   3  -7 208.415  26.972  10
   3   3   7 228.370  16.042   2
  -3   3  -7 204.851  19.219   6
  -4  -3  -7 509.762  32.239   6
   4  -3   7 498.680  26.256   2
  -4   3   7 544.841  33.181   2
   4   3  -7 471.481  41.899  11
  -4  -3  -7 423.959  41.745  10
  -4  -3  -7 447.750  29.777   9
  -4   3  -7 451.601  32.615   6
   4   3   7 472.301  28.415   2
  -4   3  -7 479.066  38.330   4
   4  -3  -7 482.225  34.032   9
  -4   3  -7 488.087  42.520  10
  -4  -3   7 475.875  31.291   2
   4  -3  -7 509.268  35.819   1
   5   3  -7 92.0762 19.3859  11
  -5  -3  -7 102.634  12.645   9
  -5  -3  -7 113.039   9.936   1
   5  -3   7 120.167  10.704   2
  -5   3   7 124.928  17.119   2
  -5  -3  -7 124.665  15.354   6
   5  -3  -7 105.281  16.358   9
   5   3   7 117.284  10.916   2
  -5  -3   7 97.1948 13.6719   2
   5  -3  -7 101.765  16.380   1
  -5   3  -7 115.205  15.349   6
  -5   3  -7 127.989  22.233   4
  -6  -3  -7 86.6460  8.6294   1
   6   3  -7 81.5502 12.2249   1
   6   3  -7 95.4673 18.3784  11
  -6  -3  -7 77.2628 13.0080   6
  -6  -3  -7 60.5867 10.1511   9
   6  -3   7 91.7742 11.9696   2
  -6   3   7 132.736  18.187   2
  -6   3  -7 70.6086 12.6189   6
   6   3   7 75.5521 10.3960   2
  -6  -3   7 93.2873 13.5592   2
   6  -3  -7 94.0845 14.7938   1
   6  -3  -7 66.8574 14.0912   9
   0   4   7 7.47452 3.98745   2
   0  -4  -7 -1.0815  3.9925   9
   0   4  -7 5.63897 7.16001   4
   0   4  -7 0.15256 7.38530  10
   0  -4  -7 -3.0227  3.5477   1
   1   4  -7 796.311  63.316  10
   1   4  -7 842.051  55.871  11
  -1  -4  -7 766.202  44.789   1
  -1  -4  -7 762.659  45.012   9
  -1   4   7 762.444  43.274   2
   1   4  -7 761.575  46.447   4
  -1   4  -7 758.849  63.093  10
   1   4   7 757.975  42.446   2
   1  -4  -7 758.643  46.270   1
   1  -4  -7 790.193  45.917   9
  -1   4  -7 757.044  47.100   4
  -1  -4   7 767.192  41.417   2
  -2   4   7 558.825  35.576   2
   2   4  -7 638.107  47.799  11
  -2  -4  -7 575.719  35.782   1
  -2  -4  -7 583.485  36.551   9
   2   4  -7 686.008  53.402  10
   2   4  -7 643.278  39.369   4
   2   4   7 573.864  34.115   2
   2  -4  -7 605.534  38.660   9
   2  -4  -7 576.200  38.673   1
  -2   4  -7 626.219  40.796   4
  -2   4  -7 668.306  53.901  10
  -2  -4   7 597.414  34.748   2
   3   4  -7 5.04303 9.03971  11
   3   4  -7 12.2462  8.5724   4
   3   4  -7 15.0170  9.3547  10
  -3  -4  -7 5.92671 4.58367   9
  -3  -4  -7 8.84993 4.52652   1
  -3   4   7 5.85210 5.03259   2
  -3   4  -7 13.0370  8.8288   4
   3  -4  -7 13.2189  7.4307   9
  -3  -4   7 7.59808 5.29114   2
  -3   4  -7 0.99414 7.58874  10
   3  -4  -7 3.77154 5.47182   1
   3   4   7 5.40595 3.97452   2
  -4  -4  -7 6.33783 4.65513   9
  -4   4   7 13.3918  6.5339   2
  -4  -4  -7 19.2286  5.1960   1
   4   4  -7 13.2521  9.2165  11
   4  -4  -7 19.2171  8.5107   1
   4  -4  -7 11.8638  7.3957   9
  -4  -4   7 16.6428  6.2362   2
   4   4   7 14.9084  4.9144   2
  -4   4  -7 25.4901  7.8400   6
  -4   4  -7 19.0714 11.7882   4
  -4   4  -7 14.0575  9.7224  10
  -5  -4  -7 40.5282  7.9626   9
   5   4  -7 39.7958 13.1370  11
  -5   4   7 70.9587 12.5901   2
  -5  -4  -7 31.6883  6.2348   1
  -5  -4   7 34.1524  8.5550   2
  -5   4  -7 47.9982 15.1435   4
  -5   4  -7 35.9583  9.4039   6
   5  -4  -7 35.4880 10.5368   9
   5   4   7 47.7430  8.0693   2
   5  -4  -7 29.4682 10.2278   1
  -5   4  -7 10.8432  9.2401  10
  -6  -4  -7 470.192  29.702   1
  -6  -4  -7 434.236  30.763   9
   6   4  -7 614.132  44.381  11
  -6   4  -7 520.161  36.105   6
   6  -4  -7 522.452  37.729   9
  -6  -4   7 485.836  32.580   2
   6  -4  -7 520.668  37.620   1
   6   4   7 515.609  31.268   2
   0   5   7 1235.07   66.47   2
   0  -5  -7 1300.18   69.55   9
   0  -5  -7 1312.57   70.87   1
   0   5  -7 1222.85   93.46  10
   0   5  -7 1268.79   69.14   4
   1   5  -7 289.133  26.731  11
  -1  -5  -7 273.319  21.212   9
  -1  -5  -7 245.535  20.003   1
   1   5  -7 328.826  32.738  10
   1   5  -7 288.491  23.825   4
  -1   5   7 266.140  19.938   2
  -1  -5   7 258.429  17.549   2
  -1   5  -7 252.087  30.707  10
   1  -5  -7 280.929  21.532   1
   1  -5  -7 276.032  21.867   9
  -1   5  -7 254.569  22.938   4
   1   5   7 293.746  19.653   2
  -2  -5  -7 3.65600 4.21987   1
  -2   5   7 3.76236 4.65525   2
  -2  -5  -7 6.34727 4.74855   9
   2   5  -7 0.65180 7.89270  11
   2   5  -7 0.86957 7.66673  10
   2   5  -7 1.82553 6.66116   4
   2  -5  -7 -0.8173  4.6986   1
  -2  -5   7 1.27555 3.98984   2
   2   5   7 0.15009 3.38831   2
   2  -5  -7 0.13142 5.11069   9
  -2   5  -7 3.42121 8.77875  10
  -2   5  -7 6.65105 7.22505   4
  -3  -5  -7 152.700  12.960   1
   3   5  -7 159.445  18.783   4
   3   5  -7 148.116  23.494  10
  -3   5   7 144.514  16.022   2
   3   5  -7 136.638  22.658  11
  -3  -5  -7 121.773  14.704   9
  -3   5  -7 162.076  25.467  10
   3  -5  -7 140.818  17.793   1
  -3   5  -7 135.981  20.214   4
  -3  -5   7 143.289  13.053   2
   3   5   7 130.895  12.102   2
   3  -5  -7 164.929  19.549   9
  -4   5   7 567.209  34.037   2
   4   5  -7 518.537  43.676  11
  -4  -5  -7 431.455  30.834   9
  -4  -5  -7 473.042  30.477   1
   4  -5  -7 511.126  35.949   9
  -4   5  -7 507.826  44.515  10
  -4  -5   7 503.988  31.209   2
   4   5   7 510.726  30.482   2
  -4   5  -7 586.483  40.971   4
   4  -5  -7 496.855  35.994   1
   5   5  -7 232.887  25.215  11
  -5   5   7 221.027  19.723   2
  -5  -5  -7 147.910  13.979   1
  -5  -5  -7 165.970  15.448   9
  -5   5  -7 235.408  25.709  10
   5  -5  -7 212.093  23.768   9
  -5   5  -7 220.076  28.301   4
   5  -5  -7 168.269  21.514   1
  -5   5  -7 172.185  20.311   6
  -5  -5   7 174.440  16.304   2
   5   5   7 203.114  15.791   2
   0  -6  -7 -1.9243  4.4658   9
   0   6   7 1.79522 4.02386   2
   0   6  -7 0.76167 6.34844   4
   0   6  -7 -7.2517  6.8844  10
   0  -6  -7 1.29573 4.25361   1
  -1  -6  -7 61.3609 10.0414   1
  -1   6   7 65.3976 10.1235   2
   1   6  -7 55.9309 17.2166  10
   1   6  -7 86.0911 14.2097   4
  -1  -6  -7 61.3520 10.8482   9
   1  -6  -7 44.4953  9.6946   1
   1   6   7 71.1481  9.8877   2
  -1   6  -7 66.2297 13.1189   4
   1  -6  -7 73.2067 11.9967   9
  -1   6  -7 86.3428 19.4311  10
  -2   6   7 415.034  28.376   2
  -2  -6  -7 446.773  29.061   9
  -2  -6  -7 418.002  28.321   1
   2   6  -7 440.057  41.951  10
   2   6  -7 437.796  38.007  11
   2   6  -7 425.582  30.275   4
   2  -6  -7 423.286  30.827   9
  -2   6  -7 458.031  43.023  10
   2   6   7 432.912  27.255   2
   2  -6  -7 434.800  30.978   1
  -2   6  -7 413.386  31.734   4
  -2  -6   7 428.317  25.959   2
   3   6  -7 226.234  26.377  10
  -3  -6  -7 163.097  15.602   9
   3   6  -7 209.385  27.304  11
  -3  -6  -7 159.369  14.730   1
  -3   6   7 190.564  16.739   2
   3   6  -7 163.968  19.357   4
   3  -6  -7 204.594  19.277   1
   3   6   7 162.342  14.380   2
  -3   6  -7 189.134  23.186   4
  -3  -6   7 181.304  14.744   2
  -3   6  -7 214.851  26.427  10
   3  -6  -7 168.852  20.481   9
  -4  -6  -7 20.1253  5.8469   1
   4   6  -7 22.8107 11.5731  11
  -4  -6  -7 30.5797  7.3174   9
  -4   6   7 27.0201  8.0267   2
  -4   6  -7 27.7650 11.9349   4
   4  -6  -7 20.7138  8.6915   9
  -4  -6   7 23.2922  7.1334   2
   4   6   7 28.8822  6.7407   2
  -4   6  -7 43.5949 14.5709  10
   4  -6  -7 17.5498  8.0539   1
  -5  -6  -7 310.782  24.625   9
  -5  -6  -7 373.661  25.095   1
   5   6  -7 425.375  36.743  11
   5  -6  -7 353.702  30.076   9
  -5  -6   7 404.776  26.391   2
  -5   6  -7 450.695  35.976   4
   5   6   7 383.079  25.312   2
   5  -6  -7 392.743  31.173   1
   0  -7  -7 389.135  27.618   9
   0   7  -7 424.186  29.845   4
   0  -7  -7 370.236  27.434   1
   0   7   7 355.111  25.442   2
  -1  -7  -7 70.2543 11.2516   1
  -1  -7  -7 75.3898 11.9628   9
  -1   7   7 73.3263 10.8271   2
   1   7  -7 88.0343 20.3356  10
   1   7  -7 43.6087 11.4337   4
   1   7   7 93.3979 11.9458   2
   1  -7  -7 64.2620 11.9989   9
  -1   7  -7 92.9410 21.9011  10
  -1   7  -7 75.5475 13.7296   4
   1  -7  -7 84.8255 12.8304   1
   2   7  -7 47.3397 16.1775  10
  -2  -7  -7 42.8661  8.7411   1
  -2   7   7 50.6347  9.7907   2
  -2  -7  -7 49.2824  9.5347   9
   2   7  -7 40.5375 10.5989   4
  -2   7  -7 56.3597 12.9244   4
  -2  -7   7 43.8763  7.4035   2
   2  -7  -7 67.5549 11.9777   1
  -2   7  -7 60.1133 18.1722  10
   2  -7  -7 53.1824 11.3604   9
   2   7   7 51.4136  9.1408   2
   3   7  -7 148.096  23.030  11
  -3  -7  -7 127.564  14.888   9
  -3  -7  -7 132.106  13.302   1
  -3  -7   7 157.933  13.243   2
   3  -7  -7 159.936  19.843   9
   3  -7  -7 111.641  16.758   1
   3   7   7 113.591  13.334   2
  -3   7  -7 122.675  18.900   4
  -4  -7  -7 300.171  23.414   9
  -4  -7  -7 321.851  23.325   1
   4   7  -7 383.391  34.876  11
   4   7   7 304.983  22.562   2
   4  -7  -7 324.579  27.779   1
  -4  -7   7 379.440  24.319   2
   4  -7  -7 343.260  28.493   9
  -4   7  -7 413.210  32.626   4
   0   8   7 2.08405 4.86007   2
   0  -8  -7 -0.2708  5.3649   9
   0   8  -7 7.34142 7.04583   4
   0  -8  -7 14.8921  6.7451   1
   1   8  -7 594.285  37.987   4
  -1  -8  -7 550.356  36.693   9
  -1  -8  -7 552.374  37.312   1
  -1   8  -7 598.485  39.655   4
   1   8   7 605.427  35.911   2
   1  -8  -7 523.798  37.679   9
   1  -8  -7 611.368  39.263   1
   2   8  -7 640.283  41.229   4
  -2  -8  -7 596.720  40.111   9
  -2  -8   7 698.353  37.236   2
   2   8   7 672.117  39.802   2
   2  -8  -7 685.322  44.178   9
   2  -8  -7 678.160  44.222   1
  -2   8  -7 653.487  44.234   4
   3   8  -7 0.26102 9.79734  11
  -3  -8  -7 7.92522 5.16273   1
  -3  -8  -7 21.0345  7.0543   9
   3  -8  -7 -0.2051  6.5262   9
  -3   8  -7 7.04429 9.02042   4
   3   8   7 11.3024  5.9561   2
   3  -8  -7 7.63038 6.90717   1
  -3  -8   7 16.8000  6.8180   2
   0   0  -8 299.508  36.213  10
   0   0   8 354.535  21.445   2
   0   0  -8 362.044  24.771   9
  -1   0  -8 23.2650 13.3608  10
  -1   0   8 33.3008  6.1187   2
   1   0  -8 30.7822  8.4700   9
  -1   0  -8 34.1478  7.8460   9
   1   0   8 23.2230  5.0161   2
   1   0  -8 19.3397 12.1909  10
   2   0  -8 227.755  27.679  10
   2   0  -8 179.175  18.218   9
  -2   0  -8 214.907  31.234  10
  -2   0   8 194.291  15.604   2
  -2   0  -8 170.042  16.151   9
   2   0   8 192.047  12.970   2
  -2   0  -8 191.499  16.768   6
  -3   0  -8 208.010  17.092   9
   3   0  -8 210.297  26.727  10
  -3   0   8 212.176  17.474   2
   3   0   8 199.814  13.876   2
  -3   0  -8 197.401  29.659  10
  -3   0  -8 223.385  18.467   6
   3   0  -8 184.452  21.157   9
  -4   0  -8 1108.71   66.64   6
  -4   0   8 1258.19   65.50   2
   4   0  -8 1194.74   68.53   9
   4   0   8 1156.66   59.85   2
   4   0  -8 1174.16   82.75  11
  -4   0  -8 1127.09   63.09   9
   4   0  -8 1370.90   88.69  10
  -4   0  -8 1034.01   85.44  10
   5   0  -8 46.0139  9.2358   1
  -5   0   8 40.4556 10.2730   2
  -5   0  -8 44.1554  9.8064   6
   5   0  -8 28.5486 10.7054   9
   5   0  -8 40.1450 14.5404  11
  -5   0  -8 32.0465  7.5296   9
   5   0   8 42.8350  7.2370   2
   0  -1  -8 3.55527 9.29858  10
   0  -1   8 2.80210 3.61216   2
   0   1  -8 6.94441 8.17862   4
   0   1  -8  8.4265 10.0532  10
   0   1   8 -1.9006  3.2091   2
   0  -1  -8 -0.7628  4.5723   9
  -1  -1  -8 234.473  19.058   9
   1  -1   8 246.049  15.212   2
  -1  -1  -8 225.955  34.303  10
  -1   1   8 219.967  16.586   2
   1   1  -8 242.790  29.637  10
   1   1   8 212.546  15.639   2
  -1   1  -8 211.285  32.761  10
  -1   1  -8 247.418  28.202   4
   1  -1  -8 250.304  20.495   9
  -1  -1   8 240.654  16.458   2
   1  -1  -8 285.098  32.351  10
  -2   1   8 616.083  36.284   2
   2  -1   8 629.577  32.704   2
   2   1  -8 690.050  55.268  10
  -2  -1  -8 632.116  37.945   9
  -2  -1  -8 559.333  54.320  10
   2  -1  -8 712.172  56.967  10
   2  -1  -8 655.221  40.386   9
   2   1   8 581.902  33.667   2
  -2  -1   8 610.609  35.583   2
  -2   1  -8 552.908  43.450   4
  -2   1  -8 617.860  55.768  10
  -3  -1  -8 166.228  15.341   6
  -3   1   8 153.175  15.147   2
  -3  -1  -8 149.493  14.195   9
   3  -1   8 153.038  11.286   2
   3   1  -8 187.252  26.643  11
  -3  -1  -8 144.323  25.269  10
   3   1  -8 191.939  27.114  10
   3  -1  -8 126.797  17.582   9
   3  -1  -8 157.347  14.179   1
   3  -1  -8 181.557  27.360  10
  -3   1  -8 140.978  25.741  10
  -3  -1   8 165.379  14.742   2
  -3   1  -8 176.137  16.164   6
  -3   1  -8 115.009  21.987   4
   3   1   8 149.262  11.865   2
  -4  -1  -8 62.4123 16.0099  10
  -4   1   8 88.9235 13.2286   2
   4   1  -8 70.8739 16.7499  11
  -4  -1  -8 48.6276  9.1553   9
   4  -1   8 63.5669  7.7651   2
  -4  -1  -8 57.9902 10.6016   6
   4   1  -8 53.0775 12.5300   9
  -4   1  -8 73.1175 11.9989   6
  -4   1  -8 54.5352 17.3583   4
  -4  -1   8 56.0494 10.9889   2
  -4   1  -8 52.2463 15.1486  10
   4  -1  -8 46.6573  8.9107   1
   4  -1  -8 51.5232 12.1049   9
   4  -1  -8 57.1575 16.5606  10
   4   1   8 53.4382  7.7734   2
   5  -1   8 99.4069 10.0288   2
  -5  -1  -8 102.463  12.485   9
  -5   1   8 114.149  15.809   2
  -5  -1  -8 97.2447 14.1145   6
   5   1  -8 92.9211 19.4597  11
   5   1   8 120.391  11.025   2
  -5   1  -8 106.719  14.821   6
   5  -1  -8 107.337  16.717   9
  -5  -1   8 114.616  15.175   2
   5  -1  -8 111.806  13.700   1
   5  -1  -8 83.1998 19.3608  11
   0  -2  -8 661.041  38.935   9
   0   2  -8 583.133  41.161   4
   0   2  -8 550.297  54.406  10
   0   2   8 637.889  35.590   2
   0  -2  -8 567.203  54.518  10
   0  -2   8 638.923  33.046   2
   1   2  -8 338.877  35.773  10
   1   2  -8 288.104  25.908   4
  -1  -2  -8 288.965  34.596  10
  -1  -2  -8 319.339  22.974   9
  -1   2   8 322.467  21.072   2
   1  -2   8 301.761  17.523   2
   1   2   8 285.662  19.422   2
  -1   2  -8 283.199  26.858   4
  -1  -2   8 283.443  18.812   2
  -1   2  -8 276.015  34.587  10
   1  -2  -8 327.327  24.214   9
   1  -2  -8 311.091  34.674  10
   2   2  -8 95.2899 17.9669  11
   2   2  -8 82.0233 19.1411  10
  -2  -2  -8 69.8306 19.3734  10
  -2   2   8 90.6902 11.2200   2
  -2  -2  -8 79.2034 11.9869   9
   2  -2   8 83.8376  6.8512   2
   2   2   8 78.0767  9.0581   2
  -2  -2   8 68.7019  9.8431   2
   2  -2  -8 86.1757 13.6205   9
   2  -2  -8 76.8023 11.7303   1
  -2   2  -8 40.1429 15.5673  10
  -2   2  -8 78.2242 17.1622   4
   2  -2  -8 84.7840 19.6675  10
  -3   2   8 113.483  14.011   2
   3   2  -8 129.809  22.041  11
  -3  -2  -8 119.553  13.997   9
  -3  -2  -8 114.907  23.142  10
   3  -2   8 128.697   9.346   2
   3   2  -8 130.587  22.846  10
   3   2   8 105.101  10.153   2
   3  -2  -8 103.948  15.532   9
   3  -2  -8 161.309  25.506  10
  -3   2  -8 93.9037 20.6078  10
  -3  -2   8 120.280  13.881   2
  -3   2  -8 127.186  22.307   4
   3  -2  -8 119.450  14.711   1
  -3   2  -8 121.403  15.284   6
  -4  -2  -8 291.913  22.300   9
   4  -2   8 320.892  19.056   2
   4   2  -8 363.462  34.243  11
  -4  -2  -8 295.720  32.503  10
  -4  -2  -8 282.622  23.014   6
  -4   2   8 370.181  25.765   2
  -4   2  -8 320.666  25.105   6
  -4   2  -8 276.749  32.087  10
   4  -2  -8 293.144  25.814   9
   4  -2  -8 380.268  35.796  10
  -4   2  -8 281.963  35.131   4
   4   2   8 294.682  20.163   2
   4  -2  -8 332.482  24.009   1
  -4  -2   8 321.604  24.039   2
  -5  -2  -8 172.797  16.567   6
  -5   2   8 210.782  19.835   2
  -5  -2  -8 152.504  14.519   9
   5   2  -8 166.450  25.305  11
   5  -2   8 161.957  12.797   2
  -5   2  -8 139.672  17.794   6
  -5   2  -8 163.539  27.041   4
  -5  -2   8 163.014  18.134   2
   5   2   8 173.040  13.969   2
   5  -2  -8 132.118  19.414   9
   5  -2  -8 180.711  16.813   1
   0  -3  -8 0.77861 4.87359   9
   0  -3   8 3.33808 3.06557   2
   0  -3  -8 -3.3232  4.8536   1
   0   3  -8 7.18996 9.35830  10
   0   3   8 4.33510 4.07786   2
   0   3  -8 0.09513 6.89595   4
   1   3  -8 156.159  21.102  11
  -1   3   8 115.941  12.970   2
   1   3  -8 127.038  23.850  10
   1   3  -8 124.208  18.438   4
  -1  -3  -8 123.598  15.028   9
  -1   3  -8 116.629  23.117  10
   1   3   8 113.125  10.991   2
  -1   3  -8 122.069  19.093   4
   1  -3  -8 105.099  14.745   9
  -1  -3   8 113.525   9.953   2
   1  -3  -8 128.791  14.945   1
  -2  -3  -8 782.640  48.532   9
  -2  -3  -8 854.993  69.912  10
  -2   3   8 849.745  47.609   2
   2   3  -8 865.869  52.194   4
   2   3  -8 980.011  69.751  10
   2   3  -8 953.163  63.385  11
   2  -3  -8 846.043  50.968   9
  -2   3  -8 811.223  68.522  10
  -2  -3   8 814.718  46.028   2
  -2   3  -8 793.780  53.765   4
   2  -3  -8 786.067  50.591   1
   2   3   8 816.257  45.467   2
   3   3  -8 23.3846 11.7308  10
  -3   3   8 20.3288  6.9703   2
   3   3  -8 17.9104 10.9368  11
  -3  -3  -8  9.6889 10.6681  10
  -3  -3  -8 16.3070  6.2028   9
   3   3   8 17.3843  5.1909   2
  -3   3  -8 26.6884 12.8395   4
  -3  -3   8 12.5302  6.5307   2
   3  -3  -8 6.56687 7.07195   9
  -3   3  -8 24.0626 12.0247  10
   3  -3  -8 12.7021  7.2980   1
   4   3  -8  8.3255 10.2980  11
  -4   3   8 -1.9172  4.9012   2
  -4  -3  -8 14.8448 11.4222  10
  -4  -3  -8 5.16856 4.89789   9
  -4   3  -8 16.5734 12.7555   4
  -4   3  -8 4.86685 6.03411   6
  -4  -3   8 15.0121  7.3545   2
  -4   3  -8 16.3113 10.9924  10
   4  -3  -8 -5.6443  5.6168   1
   4   3   8 5.73737 3.99476   2
   4  -3  -8 8.77103 6.91749   9
   5   3  -8 258.025  28.978  11
   0   4  -8 202.495  22.761   4
   0  -4  -8 176.574  17.112   9
   0   4  -8 223.951  31.453  10
   0   4   8 161.007  14.581   2
   0  -4  -8 181.086  16.644   1
   1   4  -8 109.803  18.244  11
  -1  -4  -8 93.6610 13.4677   9
  -1  -4  -8 97.7472 12.2093   1
   1   4  -8 120.078  17.392   4
  -1   4   8 103.069  12.537   2
   1   4  -8 86.4860 19.4735  10
  -1  -4   8 87.6471  9.6080   2
   1  -4  -8 66.8871 12.4966   9
   1  -4  -8 99.1097 13.8282   1
   1   4   8 117.617  11.182   2
  -1   4  -8 82.9427 20.1492  10
  -1   4  -8 103.783  16.715   4
   2   4  -8 99.3426 16.6453   4
   2   4  -8 124.527  20.609  11
  -2   4   8 102.646  12.948   2
  -2  -4  -8 105.011  14.027   9
  -2  -4  -8 101.819  12.195   1
   2   4  -8 128.179  22.376  10
  -2  -4   8 114.290  12.470   2
  -2   4  -8 119.314  23.271  10
   2   4   8 98.2579 11.5591   2
  -2   4  -8 86.0923 17.1975   4
   2  -4  -8 113.986  15.955   9
   2  -4  -8 95.6930 14.4903   1
   3   4  -8 155.598  24.780  10
   3   4  -8 130.137  22.932  11
  -3  -4  -8 114.613  14.563   9
  -3   4   8 164.693  15.409   2
  -3  -4  -8 145.726  12.805   1
  -3  -4  -8 124.122  24.094  10
   3   4  -8 129.511  18.434   4
  -3   4  -8 147.388  24.321  10
   3  -4  -8 130.687  17.843   1
  -3   4  -8 163.504  23.355   4
   3   4   8 125.457  12.012   2
   3  -4  -8 155.385  19.268   9
  -3  -4   8 154.279  14.143   2
   4   4  -8 1013.56   70.97  11
  -4  -4  -8 871.701  53.175   9
   4  -4  -8 957.918  59.232   1
  -4  -4   8 1024.22   53.59   2
   4  -4  -8 941.100  57.970   9
  -4   4  -8 913.155  72.688  10
  -4   4  -8 1081.32   64.72   4
   4   4   8 879.082  50.838   2
   0  -5  -8 11.9737  6.6409   9
   0  -5  -8 1.93666 4.89026   1
   0   5   8 2.57086 4.01196   2
   0   5  -8 6.99577 7.39873   4
   0   5  -8 3.37270 7.79816  10
  -1   5   8 230.836  18.915   2
  -1  -5  -8 225.118  20.064   9
   1   5  -8 239.502  29.310  10
   1   5  -8 267.234  23.706   4
  -1  -5  -8 269.916  19.945   1
   1  -5  -8 217.897  20.013   1
  -1   5  -8 240.325  30.107  10
   1  -5  -8 292.724  22.712   9
  -1   5  -8 229.119  25.844   4
   1   5   8 232.324  18.477   2
   2   5  -8 482.182  39.301  11
  -2  -5  -8 407.430  27.348   1
  -2   5   8 426.405  28.299   2
   2   5  -8 428.764  31.834   4
  -2  -5  -8 359.495  28.205   9
   2   5  -8 440.392  41.307  10
   2   5   8 399.722  26.519   2
  -2   5  -8 432.951  42.579  10
  -2  -5   8 415.609  25.781   2
   2  -5  -8 417.751  30.903   9
   2  -5  -8 388.415  29.887   1
  -2   5  -8 465.262  34.653   4
  -3  -5  -8 240.045  18.258   1
   3   5  -8 258.871  28.376  11
   3   5  -8 282.612  29.540  10
  -3  -5  -8 192.577  18.363   9
  -3   5   8 254.084  20.290   2
   3   5  -8 231.950  24.634   4
   3  -5  -8 237.222  21.992   1
   3  -5  -8 217.503  21.696   9
  -3   5  -8 277.202  30.228   4
   3   5   8 248.089  18.032   2
  -3  -5   8 231.217  18.056   2
  -3   5  -8 219.822  28.723  10
   0   6  -8 745.425  63.030  10
   0  -6  -8 731.443  44.893   1
   0   6  -8 724.529  46.704   4
   0   6   8 686.761  42.212   2
   0  -6  -8 744.385  45.373   9
  -1   6   8 46.1972  8.9273   2
   1   6  -8 50.9832 16.4655  10
   1   6  -8 79.8891 14.7737   4
  -1  -6  -8 52.2406  9.7097   1
  -1  -6  -8 49.0124 10.1345   9
   1  -6  -8 72.3721 12.7710   9
   1  -6  -8 38.4214  9.5842   1
  -1   6  -8 66.3531 13.9280   4
   1   6   8 45.3050  8.9134   2
  -1   6  -8 48.1426 15.8035  10
  -2  -6  -8 28.6350  8.1147   9
  -2  -6  -8 19.2107  6.5213   1
  -2   6   8 18.1532  7.0057   2
   2   6  -8 18.3855 12.0443  10
   2   6  -8 10.9047 10.7784  11
   2   6  -8 14.2166  8.6809   4
   2   6   8 13.3082  5.7540   2
  -2  -6   8 15.0686  5.8468   2
  -2   6  -8 15.2251 11.3682  10
   2  -6  -8 8.51056 6.94243   1
   2  -6  -8 26.4811  8.9492   9
  -2   6  -8 24.0719 10.2646   4
   0   0   9 -0.2799  3.4737   2
   0   0  -9 11.2623 10.6408  10
   1   0  -9 1063.07   77.89  10
  -1   0   9 877.269  49.324   2
   1   0   9 886.493  48.231   2
  -1   0  -9 971.446  77.656  10
  -2   0  -9 74.8273 20.0281  10
   2   0  -9 100.203  21.549  10
   2   0   9 86.0875  8.4668   2
  -2   0   9 84.9199 10.7049   2
   2   0  -9 67.2990 13.1189   9
   0  -1  -9 28.3994  8.6002   9
   0  -1  -9 18.1668 12.6731  10
   0  -1   9 17.1878  4.9577   2
   0   1  -9 3.83494 9.76332  10
   0   1   9 13.0527  5.0680   2
  -1  -1  -9 173.410  31.086  10
  -1   1   9 187.453  15.653   2
   1   1  -9 250.983  31.102  10
  -1  -1  -9 217.152  19.228   9
   1  -1   9 207.003  14.145   2
   1  -1  -9 241.818  20.916   9
  -1  -1   9 205.709  15.148   2
  -1   1  -9 192.599  33.188  10
   1  -1  -9 253.617  31.364  10
  -2  -1  -9 4.08254 5.36236   9
   2  -1   9 5.95867 3.71735   2
  -2   1   9 4.05354 4.54497   2
  -2  -1  -9 -3.1150  9.2392  10
   2   1  -9 13.7600 10.7916  10
  -2   1  -9 20.1091 13.6348  10
  -2  -1   9 -0.3119  3.9285   2
   2   1   9 5.13450 3.92939   2
   2  -1  -9 -0.1234  6.1685   9
   2  -1  -9 21.7870 13.0988  10
   0   2   9 2.94690 4.22171   2
   0  -2  -9  2.5412 10.5853  10
   0  -2  -9 4.42662 5.84825   9
   0  -2   9 5.56675 3.75111   2
   0   2  -9 0.26671 9.38201  10
   1  -2   9 110.316   8.862   2
  -1  -2  -9 95.5697 22.6966  10
  -1   2   9 134.380  12.276   2
  -1  -2  -9 103.835  14.788   9
   1   2  -9 90.6017 22.1803  10
   1  -2  -9 157.609  27.595  10
  -1   2  -9 101.255  19.124   4
  -1   2  -9 105.612  24.096  10
   1   2   9 114.529  11.040   2
  -1  -2   9 114.394   9.926   2
   1  -2  -9 112.362  16.094   9
  -2   2   9 65.7797 10.0969   2
   2   2  -9 82.6145 19.6237  10
  -2  -2  -9 78.8060 12.1803   9
  -2  -2  -9 62.7089 19.0668  10
  -2   2  -9 70.9667 19.8948  10
   2  -2  -9 64.8173 18.0668  10
  -2   2  -9 52.5739 14.9985   4
  -2  -2   9 65.4254  9.1896   2
   2   2   9 55.6762  8.3400   2
   2  -2  -9 81.0421 13.8574   9
   0   3  -9 19.1292  9.4977   4
   0   3   9 21.5376  6.1511   2
   0  -3  -9 23.9623  8.3226   9
   0   3  -9 18.5083 12.0620  10
   0  -3  -9 30.1049 14.4007  10
   1   3  -9 505.330  36.765   4
   1   3  -9 495.917  47.309  10
  -1  -3  -9 479.012  48.669  10
  -1   3   9 474.788  30.598   2
  -1  -3  -9 498.610  33.949   9
  -1  -3   9 424.031  26.997   2
  -1   3  -9 503.090  49.016  10
   1   3   9 493.192  29.933   2
   1  -3  -9 586.765  50.114  10
   1  -3  -9 520.105  34.949   9
  -1   3  -9 473.819  37.086   4
   0   0   0    0.00    0.00   0
;
_shelx_res_checksum     10083
_shelx_res_file
;
TITL UNiS3 in Pnma
CELL 0.71073   6.8924   8.7570   6.0758  90.000  90.000  90.000
ZERR    4.00   0.0003   0.0004   0.0002   0.000   0.000   0.000
LATT  1
SYMM 0.5-X, -Y, 0.5+Z
SYMM -X, 0.5+Y, -Z
SYMM 0.5+X, 0.5-Y, 0.5-Z
SFAC S NI U
UNIT 12 4 4
TEMP -173.150
SIZE 0.079 0.085 0.089
L.S. 4
BOND
FMAP 2
PLAN 20
ACTA
WGHT    0.014900    0.000000    0.000000    0.000000    0.000000    1.000000
EXTI    0.003886
FVAR       0.27349
U1    3    0.381414    0.250000    0.050636    10.50000    0.00525    0.00896 =
         0.00890    0.00000    0.00069    0.00000
NI1   2    0.000000    0.000000    0.000000    10.50000    0.00694    0.00809 =
         0.00832    0.00020   -0.00078   -0.00092
S1    1    0.180390    0.054480    0.332170    11.00000    0.00568    0.00870 =
         0.00755    0.00039    0.00002    0.00001
S2    1    0.529300    0.250000    0.631215    10.50000    0.00815    0.00789 =
         0.00954    0.00000    0.00231    0.00000
HKLF 4
REM  UNiS3 in Pnma
REM R1 =  0.0181 for     728 Fo > 4sig(Fo)  and  0.0187 for all     748 data
REM     29 parameters refined using      0 restraints
END
WGHT      0.0149      1.8293
REM Highest difference peak  2.801,  deepest hole -1.151,  1-sigma level  0.322
Q1    1   0.2763  0.2500  0.5514  10.50000  0.05    2.80
Q2    1   0.3946  0.2732  0.1512  11.00000  0.05    2.26
Q3    1   0.2752  0.2500  0.0726  10.50000  0.05    1.48
Q4    1   0.5087  0.2500  0.0072  10.50000  0.05    1.10
Q5    1   0.4908  0.2750  0.0875  11.00000  0.05    1.09
Q6    1   0.2936  0.3043 -0.0405  11.00000  0.05    1.06
Q7    1   0.6432  0.2500  0.8439  10.50000  0.05    0.98
Q8    1   0.2455  0.2500  0.3845  10.50000  0.05    0.85
Q9    1   0.3604  0.3465  0.2191  11.00000  0.05    0.80
Q10   1   0.1580  0.0312  0.2253  11.00000  0.05    0.80
Q11   1   0.3370  0.2500  0.2370  10.50000  0.05    0.79
Q12   1   0.1118  0.0096  0.0001  11.00000  0.05    0.79
Q13   1   0.0760  0.1228  0.4341  11.00000  0.05    0.76
Q14   1   0.4850  0.2500 -0.1123  10.50000  0.05    0.75
Q15   1   0.3671  0.3581  0.0626  11.00000  0.05    0.73
Q16   1   0.0313 -0.0202 -0.1620  11.00000  0.05    0.72
Q17   1   0.6285  0.2500 -0.0101  10.50000  0.05    0.71
Q18   1   0.5243  0.2500  0.2165  10.50000  0.05    0.69
Q19   1   0.4318  0.2500  0.2750  10.50000  0.05    0.68
Q20   1   0.1393  0.2500  0.3881  10.50000  0.05    0.68
;
_shelxl_version_number        2.013
data_New_Global_Publ_Block
_journal_date_recd_electronic     2013-11-26
_journal_date_accepted     2013-12-12
_journal_name_full     'Acta Crystallographica, Section E'
_journal_year     2014
_journal_volume     70
_journal_issue      1
_journal_page_first     i4
_journal_page_last     i4
_journal_paper_category     QI
_journal_paper_doi     10.1107/S1600536813033680
_journal_coeditor_code     WM2789
_publ_contact_author_name     'James A. Ibers'
_publ_contact_author_address
;
Department of Chemistry
Northwestern University
2145 Sheridan Rd
Evanston
IL 60208-3113
USA
;
_publ_contact_author_email     'ibers@chem.northwestern.edu'
_publ_contact_author_fax     ?
_publ_contact_author_phone     ?
_publ_section_title
;
Nickel(II) uranium(IV) trisulfide
;
loop_
    _publ_author_name
    _publ_author_footnote
    _publ_author_address
    'Ward, Matthew D.' .
;
Department of Chemistry
Northwestern University
2145 Sheridan Rd
Evanston
IL 60208-3113
USA
;
    'Ibers, James A.' .
;
Department of Chemistry
Northwestern University
2145 Sheridan Rd
Evanston
IL 60208-3113
USA
;
