# Supplementary material for: Nickel(II) uranium(IV) tris­ulfide
Source: Acta Crystallogr Sect E Struct Rep Online. 2013 Dec 21;70(Pt 1):i4. doi: 10.1107/S1600536813033680 (PMC3914034; doi:10.1107/S1600536813033680)
Supplement: Supplementary file 2 [file e-70-000i4-Isup2.hkl]

#
# h,k,l, Fc-squared, Fo-squared, sigma(Fo-squared), status flag
#
data_I
_shelx_title ' UNiS3 in Pnma'
_shelx_refln_list_code          4
_shelx_F_calc_maximum      392.71
_exptl_crystal_F_000       672.00
_reflns_d_resolution_high  0.6486

loop_
 _space_group_symop_operation_xyz
 'x, y, z'
 '-x+1/2, -y, z+1/2'
 '-x, y+1/2, -z'
 'x+1/2, -y+1/2, -z+1/2'
 '-x, -y, -z'
 'x-1/2, y, -z-1/2'
 'x, -y-1/2, z'
 '-x-1/2, y-1/2, z-1/2'

_cell_length_a     6.8924
_cell_length_b     8.7570
_cell_length_c     6.0758
_cell_angle_alpha  90.000
_cell_angle_beta   90.000
_cell_angle_gamma  90.000

_shelx_F_squared_multiplier     1.000

loop_
 _refln_index_h
 _refln_index_k
 _refln_index_l
 _refln_F_squared_calc
 _refln_F_squared_meas
 _refln_F_squared_sigma
 _refln_observed_status
   2   0   0      10438.64      10072.68       907.75 o
   4   0   0      20740.45      21212.48      1234.27 o
   6   0   0       5075.77       5065.95       183.00 o
   8   0   0      19651.29      20875.82       852.82 o
  10   0   0       6606.55       5982.30       490.02 o
   2   1   0      58166.69      61783.75      1745.15 o
   4   1   0       1393.05       1514.82        85.15 o
   6   1   0      45193.98      44307.11      1027.38 o
   8   1   0       5225.68       5677.79       200.46 o
  10   1   0      10679.21      10347.31       715.94 o
   0   2   0      28703.62      31592.01      1259.30 o
   2   2   0        380.52        463.98        52.23 o
   4   2   0      66808.73      66655.34      1237.10 o
   6   2   0      14488.26      14690.54       428.51 o
   8   2   0      17815.32      18391.10       531.42 o
  10   2   0         80.62        115.14        70.63 o
   2   3   0      86518.12      92300.09      2766.16 o
   4   3   0       1876.69       2071.85       118.44 o
   6   3   0      29451.77      28753.63       633.31 o
   8   3   0       2741.56       3275.20       139.70 o
  10   3   0       4097.63       3837.55       214.39 o
   0   4   0     154220.39     167637.17      5055.94 o
   2   4   0      14560.25      14373.28       343.19 o
   4   4   0      14223.35      13097.13       359.75 o
   6   4   0        779.53        723.75        68.00 o
   8   4   0      25100.30      25592.94       753.83 o
  10   4   0       4499.32       4770.33       243.85 o
   2   5   0      24323.21      24621.39       426.52 o
   4   5   0       4625.08       4487.80       125.19 o
   6   5   0      39244.22      37985.33       899.67 o
   8   5   0       5170.15       5584.72       281.13 o
   0   6   0      41371.73      42996.00       989.87 o
   2   6   0       1253.58       1435.47        42.37 o
   4   6   0      44281.07      42558.49       814.79 o
   6   6   0       2346.77       2277.89       214.39 o
   8   6   0       5219.18       5749.71       312.50 o
   2   7   0      39250.56      38911.21       634.29 o
   4   7   0        643.52        807.35        53.51 o
   6   7   0      19685.90      19245.06       486.09 o
   8   7   0       2065.57       2199.11       137.40 o
   0   8   0      39433.97      39462.69       963.60 o
   2   8   0      13019.15      12617.13       204.54 o
   4   8   0       6779.71       6637.20       175.22 o
   6   8   0        368.80        379.23        58.16 o
   8   8   0      24776.46      25579.24       927.22 o
   2   9   0      18965.29      18405.35       300.66 o
   4   9   0        133.21        103.72        30.93 o
   6   9   0      16881.39      17010.83       441.94 o
   0  10   0      25538.53      25257.50       558.35 o
   2  10   0       1033.61       1079.47        46.39 o
   4  10   0      21373.78      21964.47       451.97 o
   6  10   0        433.82        475.58        65.34 o
   2  11   0       9217.15       8831.19       184.47 o
   4  11   0        607.60        596.33        51.64 o
   6  11   0      13537.22      14069.97       524.74 o
   0  12   0      18675.00      18052.52       420.54 o
   2  12   0       4131.39       3945.00       111.77 o
   4  12   0       3409.06       3495.88       126.32 o
   2  13   0      12071.41      11529.13       310.65 o
   1   0   1       9193.97       9251.15       274.22 o
   2   0   1       1374.56       1349.00        69.52 o
   3   0   1      86404.09      89439.86      2737.42 o
   4   0   1       7975.74       7935.96       210.76 o
   5   0   1      45026.50      47815.25       937.23 o
   6   0   1       3797.20       3741.60       147.65 o
   7   0   1        641.30        692.27        78.86 o
   8   0   1        178.75        188.24        47.06 o
   9   0   1       4681.35       4425.09       187.64 o
  10   0   1       5100.89       4801.08       240.56 o
   0   1   1       7619.27       8092.31       322.50 o
   1   1   1      33013.23      35405.47       757.17 o
   2   1   1       1779.37       1887.61        63.64 o
   3   1   1      42153.11      42188.91       771.57 o
   4   1   1       8426.93       8391.95       157.10 o
   5   1   1       7300.14       7477.03       126.28 o
   6   1   1         81.43        134.63        26.36 o
   7   1   1      16692.75      17060.02       329.50 o
   8   1   1        912.58        954.97        64.99 o
   9   1   1       4485.22       4588.49       147.11 o
  10   1   1        447.50        353.02        57.87 o
   1   2   1      59164.41      67225.71      1547.96 o
   2   2   1      19374.74      21128.63       500.40 o
   3   2   1       3487.81       3490.05        89.33 o
   4   2   1        286.92        333.85        25.77 o
   5   2   1      16617.32      16496.52       273.66 o
   6   2   1        428.33        577.80        35.60 o
   7   2   1      13033.76      13446.85       255.76 o
   8   2   1        117.00        192.41        42.33 o
   9   2   1      23570.08      24158.82       486.40 o
  10   2   1        489.32        366.31        53.45 o
   0   3   1        390.18        588.92        29.82 o
   1   3   1      43430.80      44973.68       906.74 o
   2   3   1        301.67        401.31        32.68 o
   3   3   1      31774.68      33013.57       564.42 o
   4   3   1       5442.34       5513.65       112.20 o
   5   3   1       9844.79       9656.37       155.38 o
   6   3   1       3103.40       3133.89        77.72 o
   7   3   1       9133.82       9272.37       191.18 o
   8   3   1       4783.00       4792.60       139.05 o
   9   3   1       2492.89       2487.49       113.90 o
  10   3   1         91.10        132.90        42.37 o
   1   4   1       4826.83       5023.44        85.46 o
   2   4   1       5253.52       5417.75       104.20 o
   3   4   1      48685.43      48960.17       675.85 o
   4   4   1       1289.93       1385.46        43.69 o
   5   4   1      41987.52      41318.68       585.95 o
   6   4   1       1493.04       1557.45        65.98 o
   7   4   1        641.01        782.22        67.98 o
   8   4   1         13.23         51.00        33.58 o
   9   4   1       5352.21       5399.37       178.16 o
  10   4   1       2086.25       1925.31       111.51 o
   0   5   1      10908.90      10685.38       241.41 o
   1   5   1      13762.82      13392.94       185.44 o
   2   5   1       2773.48       2761.38        49.95 o
   3   5   1      28310.44      28910.27       417.00 o
   4   5   1       6623.24       6739.76       133.49 o
   5   5   1       4007.22       4022.28        94.67 o
   6   5   1        273.39        312.83        33.88 o
   7   5   1      16146.55      16205.35       392.52 o
   8   5   1         95.27        151.87        36.46 o
   9   5   1       4412.91       4266.40       173.92 o
   1   6   1      35918.63      36381.52       422.04 o
   2   6   1       2560.82       2626.44        45.35 o
   3   6   1       6702.71       6677.60       106.06 o
   4   6   1       1849.03       1906.01        50.55 o
   5   6   1       6978.34       7015.17       138.07 o
   6   6   1       1572.71       1565.74        65.02 o
   7   6   1       8532.97       8822.40       241.08 o
   8   6   1         34.06         91.48        34.41 o
   9   6   1      13776.42      14443.36       383.51 o
   0   7   1        104.84        163.11        19.74 o
   1   7   1      19172.58      18939.66       224.40 o
   2   7   1         42.67         86.38        13.02 o
   3   7   1      17557.27      17722.85       258.55 o
   4   7   1       3292.77       3227.39        70.33 o
   5   7   1       5523.35       5526.93       108.36 o
   6   7   1       1506.26       1541.67        62.07 o
   7   7   1       6413.72       6175.40       148.28 o
   8   7   1       2632.71       2688.62       126.30 o
   9   7   1       1915.88       1921.98       136.15 o
   1   8   1       1781.72       1828.78        37.66 o
   2   8   1       7606.85       7532.64       105.78 o
   3   8   1      16403.40      16372.13       224.64 o
   4   8   1        278.02        299.31        27.09 o
   5   8   1      28857.34      28744.14       456.56 o
   6   8   1        166.48        167.97        30.28 o
   7   8   1        500.80        508.61        50.91 o
   8   8   1         92.14        157.64        42.89 o
   0   9   1       1078.71       1060.05        44.49 o
   1   9   1       9574.38       9300.48       126.18 o
   2   9   1        177.18        216.97        16.93 o
   3   9   1      12630.32      12707.22       177.20 o
   4   9   1       2752.92       2894.25        72.15 o
   5   9   1       3173.31       3437.02        88.02 o
   6   9   1        168.13        130.86        29.46 o
   7   9   1       6678.77       6957.04       184.79 o
   1  10   1      15739.23      15524.50       192.87 o
   2  10   1        457.44        495.16        25.07 o
   3  10   1       4712.98       4740.86        83.67 o
   4  10   1       2097.67       2160.34        67.03 o
   5  10   1       3002.80       2965.18        82.15 o
   6  10   1       1236.63       1340.00        73.63 o
   7  10   1       4435.19       4931.27       169.15 o
   0  11   1       1813.97       1746.95        55.53 o
   1  11   1       4972.09       4779.88        75.83 o
   2  11   1        456.58        461.87        27.89 o
   3  11   1       8925.84       8844.73       151.91 o
   4  11   1       2062.08       2065.30        66.29 o
   5  11   1       1625.58       1728.27        74.04 o
   6  11   1          4.23          7.81        28.83 o
   1  12   1       1051.65        988.41        33.38 o
   2  12   1       2406.84       2446.23        62.65 o
   3  12   1       7701.83       7648.48       162.15 o
   4  12   1          5.11         34.75        24.16 o
   0  13   1         93.18         86.71        29.77 o
   1  13   1       5625.83       5490.43       102.46 o
   2  13   1         58.94         33.01        22.95 o
   0   0   2      70313.09      68884.85      2206.11 o
   1   0   2       1012.60       1040.64        47.97 o
   2   0   2      15788.74      14751.00       441.89 o
   3   0   2      11834.03      11414.54       275.42 o
   4   0   2      10179.04       9882.92       236.46 o
   5   0   2       3276.61       3386.22       100.10 o
   6   0   2         54.30        163.05        33.50 o
   7   0   2      21340.14      21804.68       618.74 o
   8   0   2      27558.10      27478.81       789.31 o
   9   0   2       1208.53       1180.46        99.92 o
  10   0   2       3276.49       3406.40       146.37 o
   1   1   2      29899.12      30869.40       583.73 o
   2   1   2      47104.12      45735.92       854.37 o
   3   1   2       5734.51       5528.80       103.78 o
   4   1   2        340.76        357.10        23.18 o
   5   1   2       4418.37       4401.51        91.73 o
   6   1   2      17040.86      16929.56       291.58 o
   7   1   2       2434.98       2465.97        92.29 o
   8   1   2        955.87       1070.29        72.11 o
   9   1   2       3582.63       3734.67       124.24 o
  10   1   2       6262.59       6477.52       304.15 o
   0   2   2      24593.38      25580.88       833.66 o
   1   2   2      21822.44      23354.73       509.85 o
   2   2   2       7648.69       7962.79       151.76 o
   3   2   2       6112.55       6097.99       120.79 o
   4   2   2      56041.57      54227.43       881.90 o
   5   2   2      11053.94      10508.79       188.54 o
   6   2   2       3990.06       4046.85       110.92 o
   7   2   2       5068.44       5121.33       121.73 o
   8   2   2       3201.64       3424.85       111.19 o
   9   2   2         75.60         89.47        40.95 o
  10   2   2        166.31        191.12        45.02 o
   1   3   2      14637.80      15050.67       280.61 o
   2   3   2      27105.98      27921.57       456.36 o
   3   3   2        157.34        216.74        16.67 o
   4   3   2       2814.85       2889.22        61.36 o
   5   3   2      11779.73      11330.30       207.10 o
   6   3   2      19577.65      18843.91       348.58 o
   7   3   2       2592.28       2687.62        86.04 o
   8   3   2       1509.06       1636.27        89.47 o
   9   3   2       6940.03       7198.58       198.29 o
  10   3   2       8696.30       8760.53       239.65 o
   0   4   2      62755.54      63684.39      1215.73 o
   1   4   2       5560.02       5775.97        87.16 o
   2   4   2       7321.31       6709.39       106.64 o
   3   4   2       6933.35       6870.51       132.83 o
   4   4   2       9073.50       8608.87       139.62 o
   5   4   2       5225.53       4966.84        95.25 o
   6   4   2        106.25         93.63        23.76 o
   7   4   2      10722.45      10652.21       233.44 o
   8   4   2      18868.08      19760.75       433.40 o
   9   4   2        256.63        206.46        43.93 o
   1   5   2      21339.89      21972.76       290.27 o
   2   5   2      35374.39      35899.89       460.59 o
   3   5   2       8697.41       8767.80       131.04 o
   4   5   2         23.50         51.00        14.34 o
   5   5   2       1214.32       1255.56        53.89 o
   6   5   2      11008.99      10833.27       233.06 o
   7   5   2       1709.44       1571.02        82.87 o
   8   5   2        507.08        479.03        57.32 o
   9   5   2       1665.61       1666.96        94.39 o
   0   6   2       6592.32       7241.42       120.00 o
   1   6   2       2647.42       2759.90        42.77 o
   2   6   2       1477.30       1604.72        32.42 o
   3   6   2       5693.79       5671.26        90.60 o
   4   6   2      32351.14      30886.86       458.96 o
   5   6   2       3272.07       3276.08        77.50 o
   6   6   2       5529.51       5567.69       141.40 o
   7   6   2      10264.85      10240.09       230.86 o
   8   6   2       4742.64       5088.29       186.42 o
   9   6   2        402.27        343.47        52.55 o
   1   7   2       8111.46       8294.26       108.22 o
   2   7   2      15319.77      15471.64       194.07 o
   3   7   2        203.69        236.24        19.49 o
   4   7   2       1329.46       1368.80        47.69 o
   5   7   2       6328.59       6313.85       122.54 o
   6   7   2      12192.22      11612.91       222.32 o
   7   7   2       1662.49       1636.48        80.92 o
   8   7   2        980.88       1031.80        86.60 o
   0   8   2      38944.62      39158.97       713.13 o
   1   8   2       8916.17       9060.01       118.81 o
   2   8   2       1488.09       1437.61        37.15 o
   3   8   2       2436.45       2446.98        55.13 o
   4   8   2       6157.71       6153.20       114.00 o
   5   8   2       5969.25       5945.81       111.72 o
   6   8   2        622.53        610.27        42.57 o
   7   8   2       2394.45       2352.72        96.68 o
   8   8   2       8537.08       8811.94       301.07 o
   1   9   2       7352.08       7297.83       106.87 o
   2   9   2      13347.92      13363.41       186.39 o
   3   9   2       1174.39       1199.18        45.08 o
   4   9   2        287.94        279.24        28.16 o
   5   9   2       2362.21       2424.93        67.64 o
   6   9   2       7360.54       7467.10       226.17 o
   7   9   2       1104.55       1129.05        61.77 o
   0  10   2       2408.48       2447.75        88.49 o
   1  10   2        429.46        442.15        26.36 o
   2  10   2        258.37        311.59        23.07 o
   3  10   2       3135.27       2999.66        68.88 o
   4  10   2      14930.61      14857.54       247.01 o
   5  10   2       1081.35       1139.59        59.35 o
   6  10   2       3553.77       3587.99       139.04 o
   1  11   2       5804.49       5637.72       111.23 o
   2  11   2       9916.81       9712.32       171.93 o
   3  11   2       1770.19       1748.88        73.32 o
   4  11   2         25.54         22.21        23.92 o
   5  11   2        879.42        865.79        54.59 o
   0  12   2      14485.88      13956.25       320.95 o
   1  12   2       2757.96       2742.24       100.85 o
   2  12   2        727.97        638.69        45.60 o
   3  12   2       1244.68       1238.14        59.08 o
   4  12   2       2788.09       2841.65        93.70 o
   1  13   2       1983.91       1871.74        66.21 o
   1   0   3        508.73        565.96        37.55 o
   2   0   3      38749.65      36551.80       796.72 o
   3   0   3       3750.76       3376.23        99.03 o
   4   0   3       1441.71       1520.22        57.55 o
   5   0   3      29860.34      29823.14       699.96 o
   6   0   3      13689.37      13800.95       355.13 o
   7   0   3        138.49        118.67        57.60 o
   8   0   3        568.20        575.78        86.07 o
   9   0   3       3185.90       3106.64       181.37 o
  10   0   3       7801.94       7659.57       318.50 o
   0   1   3      30410.62      29794.91       914.76 o
   1   1   3      12353.25      11774.04       177.17 o
   2   1   3         26.62         56.00        10.09 o
   3   1   3       6057.50       6041.96       104.15 o
   4   1   3      29848.85      28731.78       415.03 o
   5   1   3       7470.67       7417.24       144.50 o
   6   1   3       1660.94       1686.03        65.58 o
   7   1   3       5746.19       5641.30       141.70 o
   8   1   3      10314.19      10675.02       393.87 o
   9   1   3        111.54         98.63        36.36 o
  10   1   3       1354.99       1189.63        72.85 o
   1   2   3      50137.12      49303.12       708.50 o
   2   2   3      34863.71      34898.16       488.88 o
   3   2   3       1397.63       1359.59        34.48 o
   4   2   3       1453.91       1517.41        42.35 o
   5   2   3        346.52        384.86        27.39 o
   6   2   3      13532.07      13441.26       248.69 o
   7   2   3       6753.52       6960.17       158.50 o
   8   2   3        629.21        720.62        52.42 o
   9   2   3       4900.25       5137.73       185.28 o
   0   3   3      26534.96      25696.31       645.30 o
   1   3   3        970.06        898.17        25.83 o
   2   3   3         32.64         53.40         8.38 o
   3   3   3       8416.87       8381.06       127.64 o
   4   3   3      26704.98      26111.34       367.63 o
   5   3   3       2105.04       2135.99        60.25 o
   6   3   3       1440.87       1427.72        56.33 o
   7   3   3      15105.73      15238.60       281.31 o
   8   3   3       9332.58       9378.03       186.86 o
   9   3   3       1401.61       1448.28        74.94 o
   1   4   3       1765.25       1827.77        39.26 o
   2   4   3      29011.78      28843.72       396.99 o
   3   4   3       9246.01       9075.52       134.15 o
   4   4   3       1204.11       1350.94        49.92 o
   5   4   3      14889.87      14846.93       238.22 o
   6   4   3      11414.54      11218.74       210.55 o
   7   4   3         83.60        111.83        25.59 o
   8   4   3        494.05        497.93        42.58 o
   9   4   3       1160.11       1096.11        70.63 o
   0   5   3      19688.17      19513.27       387.57 o
   1   5   3      15433.93      15306.94       189.84 o
   2   5   3         13.97         23.32         9.53 o
   3   5   3       3098.53       3100.13        56.86 o
   4   5   3      21476.61      21060.37       308.02 o
   5   5   3       8673.59       8872.06       154.86 o
   6   5   3       1301.89       1332.41        61.80 o
   7   5   3       1790.29       1785.13        78.95 o
   8   5   3       8209.41       8058.04       337.31 o
   9   5   3        107.62         81.68        34.55 o
   1   6   3      19502.73      19483.77       240.88 o
   2   6   3      21619.79      21684.35       274.08 o
   3   6   3        911.66        995.65        35.44 o
   4   6   3        899.94        990.10        39.36 o
   5   6   3       1379.93       1469.16        50.44 o
   6   6   3       9362.46       9265.60       237.69 o
   7   6   3       5229.00       5171.24       186.52 o
   8   6   3        451.32        420.56        53.42 o
   0   7   3      14523.71      14928.65       323.37 o
   1   7   3        974.21       1072.89        39.73 o
   2   7   3         23.35         43.66        11.73 o
   3   7   3       4677.60       4795.68        91.30 o
   4   7   3      16311.56      16417.92       285.97 o
   5   7   3       1620.79       1683.14        65.87 o
   6   7   3        932.45        993.44        60.11 o
   7   7   3       8650.09       8860.69       512.32 o
   8   7   3       6328.50       5975.74       339.17 o
   1   8   3       3176.16       3284.09        62.64 o
   2   8   3      15251.36      15287.54       218.29 o
   3   8   3      13030.03      12729.57       203.19 o
   4   8   3        741.58        745.75        38.05 o
   5   8   3       3240.49       3446.43        92.31 o
   6   8   3       6967.96       7020.50       167.29 o
   7   8   3         35.17         45.41        32.32 o
   0   9   3       9767.81       9538.68       247.78 o
   1   9   3       2762.11       2772.31        62.09 o
   2   9   3         11.42         34.63        15.03 o
   3   9   3       2389.97       2497.57        64.91 o
   4   9   3      11474.90      11464.14       201.55 o
   5   9   3       2542.88       2631.69        80.46 o
   6   9   3        710.19        686.78        48.50 o
   7   9   3       3567.26       3426.85       118.55 o
   1  10   3       7247.46       7013.43       143.37 o
   2  10   3      10505.01      10368.60       179.18 o
   3  10   3       1312.62       1318.92        55.08 o
   4  10   3        429.40        403.00        34.23 o
   5  10   3       1614.27       1712.08        73.23 o
   6  10   3       4979.43       5062.26       131.84 o
   0  11   3       6424.03       6166.15       174.96 o
   1  11   3       3459.65       3287.54       104.45 o
   2  11   3          9.93         -3.31        18.71 o
   3  11   3       1366.72       1359.60        85.61 o
   4  11   3       7782.79       8189.31       169.91 o
   5  11   3       2355.36       2379.49        84.37 o
   1  12   3       1160.60       1183.34        62.49 o
   2  12   3       6703.78       6397.01       174.78 o
   3  12   3       4237.66       4220.18       140.19 o
   0   0   4       4557.36       4236.73       172.46 o
   1   0   4      35518.79      33823.82       843.99 o
   2   0   4       3339.27       3106.42       100.19 o
   3   0   4      18077.84      17365.12       359.93 o
   4   0   4        227.83        237.16        29.01 o
   5   0   4      12028.60      11484.73       295.60 o
   6   0   4         15.44         78.92        28.77 o
   7   0   4       6060.41       6272.36       191.92 o
   8   0   4       6718.06       6885.36       276.49 o
   9   0   4        636.34        729.48       123.35 o
   1   1   4      17986.92      17193.96       249.88 o
   2   1   4       5973.73       5704.44        89.82 o
   3   1   4       9845.26       9565.47       140.57 o
   4   1   4        242.82        235.22        19.86 o
   5   1   4      21158.84      20717.82       324.51 o
   6   1   4        458.68        550.45        52.41 o
   7   1   4       4096.12       4054.23        96.35 o
   8   1   4        111.21        171.14        32.77 o
   9   1   4      11212.55      10844.11       452.70 o
   0   2   4        194.97        317.07        48.47 o
   1   2   4       9062.39       9163.30       139.74 o
   2   2   4       9699.08       9716.18       133.08 o
   3   2   4      23778.48      22423.51       313.01 o
   4   2   4      15491.30      14594.41       219.45 o
   5   2   4       3784.77       3657.17        76.21 o
   6   2   4       1921.50       1972.42        61.30 o
   7   2   4      18899.09      19062.10       377.85 o
   8   2   4        161.43        179.00        32.69 o
   9   2   4       3687.22       3625.97       113.18 o
   1   3   4      23183.42      22690.07       280.27 o
   2   3   4       2249.59       2240.63        53.95 o
   3   3   4      22243.60      21925.49       316.84 o
   4   3   4       1893.35       1823.65        48.14 o
   5   3   4       9608.51       9092.38       161.78 o
   6   3   4       1078.94       1082.26        58.37 o
   7   3   4       3382.33       3456.46       111.20 o
   8   3   4          9.30          5.90        23.04 o
   9   3   4       6240.83       6343.71       153.71 o
   0   4   4       6287.55       6322.45       150.54 o
   1   4   4      16991.19      17038.36       239.95 o
   2   4   4       1272.72       1370.15        33.60 o
   3   4   4      16841.13      16589.95       235.06 o
   4   4   4        334.53        371.35        26.73 o
   5   4   4       6583.56       6239.94       127.06 o
   6   4   4        288.31        265.49        31.85 o
   7   4   4       9582.96       9619.14       203.87 o
   8   4   4       3986.28       4039.06       112.38 o
   9   4   4       1433.62       1356.07        78.57 o
   1   5   4       9845.30       9914.33       143.24 o
   2   5   4       6062.19       5962.81        88.73 o
   3   5   4       3306.49       3388.82        61.41 o
   4   5   4          1.64         25.51        15.93 o
   5   5   4      21664.24      20539.37       338.50 o
   6   5   4        172.68        192.70        29.13 o
   7   5   4       3382.79       3361.60        97.13 o
   8   5   4        178.68        179.40        34.26 o
   0   6   4       1402.49       1531.94        68.50 o
   1   6   4      15548.20      15857.75       220.47 o
   2   6   4       3378.01       3453.02        62.52 o
   3   6   4      12730.00      12559.29       191.52 o
   4   6   4       9226.94       9168.75       153.85 o
   5   6   4       5915.22       5887.36       112.62 o
   6   6   4       3099.26       3026.51        84.75 o
   7   6   4       6381.23       6365.63       157.20 o
   8   6   4         83.64         97.15        39.92 o
   1   7   4      13038.73      13251.33       196.66 o
   2   7   4       1576.23       1669.37        45.15 o
   3   7   4      12225.87      12391.27       189.47 o
   4   7   4        941.08        985.63        42.10 o
   5   7   4       6969.66       6946.90       147.45 o
   6   7   4        652.73        667.25        45.73 o
   7   7   4       2323.85       2130.17       137.09 o
   0   8   4       6018.19       6429.16       177.69 o
   1   8   4       3562.06       3819.59        76.33 o
   2   8   4         89.86         92.43        16.97 o
   3   8   4      11704.57      11555.61       195.53 o
   4   8   4        379.26        458.31        32.92 o
   5   8   4       1860.51       1812.66        62.25 o
   6   8   4        773.85        715.22        52.52 o
   7   8   4      11371.80      10946.10       452.95 o
   1   9   4       7157.29       7511.13       161.63 o
   2   9   4       1910.91       1930.47        57.97 o
   3   9   4       4954.97       5031.67       104.26 o
   4   9   4        240.36        214.30        29.01 o
   5   9   4       7868.39       7693.63       207.70 o
   6   9   4        253.75        239.84        32.75 o
   0  10   4       1050.65       1018.28        57.56 o
   1  10   4      10267.17      10344.13       188.63 o
   2  10   4       1163.49       1121.46        49.35 o
   3  10   4       5897.19       5888.43       130.68 o
   4  10   4       4432.69       4337.15       117.89 o
   5  10   4       3999.52       3988.08       118.95 o
   1  11   4       4070.65       3884.01       103.72 o
   2  11   4       1708.87       1739.43        72.91 o
   3  11   4       2042.28       2062.32        78.94 o
   4  11   4         17.01         40.65        26.30 o
   0  12   4       2085.04       2261.38       155.73 o
   1  12   4       2315.15       2307.79        84.70 o
   1   0   5        930.53       1057.31        35.24 o
   2   0   5      41663.45      40337.55       651.73 o
   3   0   5       3999.75       3817.32        83.10 o
   4   0   5        879.02        929.65        42.59 o
   5   0   5         83.85         75.77        23.30 o
   6   0   5      16859.87      16466.86       414.73 o
   7   0   5        838.03        801.74        58.41 o
   8   0   5       1450.12       1259.69        79.63 o
   0   1   5      35953.01      33237.75       606.61 o
   1   1   5        183.85        284.30        16.70 o
   2   1   5       1971.47       2153.52        40.35 o
   3   1   5         66.06        136.70        14.47 o
   4   1   5      19692.39      19199.44       261.50 o
   5   1   5         23.54         26.69        16.76 o
   6   1   5       1311.83       1309.87        51.83 o
   7   1   5        159.82        185.08        25.24 o
   8   1   5      13717.71      14118.08       333.90 o
   1   2   5       3050.68       2927.11        53.90 o
   2   2   5      18881.49      18520.37       269.01 o
   3   2   5       6583.33       6514.83       101.36 o
   4   2   5       1763.96       1788.20        47.66 o
   5   2   5       1319.58       1390.09        48.90 o
   6   2   5      25266.75      25424.61       426.53 o
   7   2   5       1442.28       1483.46        73.33 o
   8   2   5       3184.07       3035.57       100.31 o
   0   3   5      54363.24      51609.95       996.17 o
   1   3   5        311.25        341.50        21.37 o
   2   3   5         76.01        174.33        33.91 o
   3   3   5        237.74        306.35        20.81 o
   4   3   5      20227.30      20002.15       294.16 o
   5   3   5        407.78        422.21        29.41 o
   6   3   5         48.54         96.39        24.52 o
   7   3   5        131.63         82.67        28.14 o
   8   3   5       6823.23       6589.43       155.36 o
   1   4   5       1206.69       1270.04        43.60 o
   2   4   5      25177.11      24676.14       366.24 o
   3   4   5       1349.51       1415.31        39.89 o
   4   4   5         34.52         91.21        17.42 o
   5   4   5        484.59        477.03        32.99 o
   6   4   5      17497.10      16924.58       323.82 o
   7   4   5        643.04        623.99        45.67 o
   8   4   5       1822.63       1672.13        78.67 o
   0   5   5      18520.65      17587.38       384.58 o
   1   5   5        737.41        739.35        29.53 o
   2   5   5       3063.95       3035.70        67.63 o
   3   5   5         11.22         40.60        16.81 o
   4   5   5      13947.69      13865.73       211.40 o
   5   5   5         11.82         24.14        19.98 o
   6   5   5       2442.02       2411.36        74.77 o
   7   5   5        545.54        612.01        46.67 o
   8   5   5      14388.53      14076.81       448.13 o
   1   6   5       3095.70       3132.63        65.22 o
   2   6   5      21973.06      21477.51       324.72 o
   3   6   5       1500.55       1522.35        47.97 o
   4   6   5         72.25        107.07        20.29 o
   5   6   5       2485.10       2340.97        74.67 o
   6   6   5      13701.71      12945.47       268.86 o
   7   6   5        937.05        948.36        55.28 o
   0   7   5      31412.11      31531.46       704.91 o
   1   7   5        116.74        102.62        16.14 o
   2   7   5        119.56        159.70        24.66 o
   3   7   5        126.27        168.80        24.84 o
   4   7   5      12893.83      12888.14       255.62 o
   5   7   5        201.65        206.11        26.60 o
   6   7   5         51.40         35.69        24.75 o
   7   7   5         51.50         37.05        30.84 o
   1   8   5       1147.73       1210.79        41.45 o
   2   8   5       8926.48       8653.95       155.19 o
   3   8   5         35.11         51.73        20.62 o
   4   8   5       1251.90       1280.98        62.36 o
   5   8   5       1049.43       1031.95        55.00 o
   6   8   5      14045.80      13822.28       420.02 o
   0   9   5      16460.67      17075.90       457.80 o
   1   9   5         19.80         37.80        19.43 o
   2   9   5        542.50        612.26        35.23 o
   3   9   5         46.88         34.32        19.79 o
   4   9   5       8716.42       9320.04       185.20 o
   5   9   5         38.24         57.61        26.32 o
   1  10   5       1772.05       1822.14        76.87 o
   2  10   5      13511.01      13872.21       255.56 o
   3  10   5        369.77        376.31        38.21 o
   4  10   5        296.35        310.69        44.85 o
   0  11   5       8540.25       8847.35       309.43 o
   1  11   5        100.07         97.06        31.60 o
   2  11   5        727.05        746.73        54.38 o
   0   0   6       2493.04       2434.36       108.14 o
   1   0   6      10565.25      10437.42       186.92 o
   2   0   6        160.41        132.15        20.93 o
   3   0   6      14444.09      14353.76       264.26 o
   4   0   6       6231.42       6215.03       136.69 o
   5   0   6       2969.72       2936.60       104.44 o
   6   0   6       5981.47       5880.36       174.09 o
   7   0   6       6474.46       6496.12       251.95 o
   8   0   6       1225.95       1084.89        77.58 o
   1   1   6       7483.60       7587.69       111.07 o
   2   1   6       4215.92       4292.55        67.73 o
   3   1   6      10918.62      10876.67       145.40 o
   4   1   6          5.35         29.20        13.07 o
   5   1   6      12831.45      12689.17       197.69 o
   6   1   6        811.20        847.58        49.72 o
   7   1   6       2232.44       2349.11        80.50 o
   8   1   6         51.87         65.42        32.18 o
   0   2   6      16317.89      15841.19       331.10 o
   1   2   6      10851.86      10741.62       165.64 o
   2   2   6        391.58        423.99        22.49 o
   3   2   6      13845.99      13448.69       187.99 o
   4   2   6        264.96        265.29        21.66 o
   5   2   6       2883.18       2920.13        68.94 o
   6   2   6       1895.83       1844.07        62.86 o
   7   2   6       5576.61       5800.68       189.13 o
   8   2   6       1269.47       1249.79       227.35 o
   1   3   6       6672.99       6541.52       122.75 o
   2   3   6        476.56        571.72        30.17 o
   3   3   6       9556.45       9671.44       162.68 o
   4   3   6       2313.80       2324.22        58.73 o
   5   3   6      12103.11      11734.86       238.41 o
   6   3   6       2260.40       2247.45        67.89 o
   7   3   6       2086.08       2140.81        81.96 o
   0   4   6        106.68        154.96        31.92 o
   1   4   6       8976.76       8900.92       158.27 o
   2   4   6       1097.36       1148.19        45.96 o
   3   4   6      12026.00      11606.83       192.99 o
   4   4   6       6009.80       5850.71       114.65 o
   5   4   6       2582.84       2541.30        68.55 o
   6   4   6       2217.15       1906.44        78.79 o
   7   4   6       5451.60       5281.51       130.07 o
   1   5   6       5735.73       5598.69       110.75 o
   2   5   6       5981.28       6015.03       118.48 o
   3   5   6       8639.69       8656.34       174.50 o
   4   5   6        679.55        741.65        41.44 o
   5   5   6       9878.17       9820.96       188.38 o
   6   5   6        258.83        218.32        28.06 o
   7   5   6       1776.20       1675.21        64.83 o
   0   6   6       3065.74       3089.41       117.82 o
   1   6   6       7290.07       7554.83       145.82 o
   2   6   6       2152.46       2078.41        61.70 o
   3   6   6       9898.65       9659.66       179.74 o
   4   6   6         63.39         56.30        24.17 o
   5   6   6       2021.40       1907.91        73.07 o
   6   6   6         10.57         25.92        22.71 o
   1   7   6       4329.57       4487.73       105.09 o
   2   7   6        513.33        503.90        34.81 o
   3   7   6       6239.87       6281.97       150.12 o
   4   7   6       1105.57        989.75        55.70 o
   5   7   6       8148.10       7817.29       212.25 o
   6   7   6       1313.01        994.84       183.89 o
   0   8   6       1198.54       1218.26       104.82 o
   1   8   6       5640.49       5912.17       138.76 o
   2   8   6       2408.38       2604.88        82.20 o
   3   8   6       7295.01       7201.00       168.55 o
   4   8   6       4435.85       4258.32       128.89 o
   5   8   6       1714.80       1682.41       112.76 o
   1   9   6       3214.56       3491.69       107.13 o
   2   9   6       1287.89       1373.44        59.68 o
   3   9   6       4843.52       5082.51       185.43 o
   4   9   6         45.84         32.16        27.20 o
   0  10   6        704.37        773.25        66.46 o
   1  10   6       3766.99       4060.15       120.94 o
   2  10   6       1774.98       1824.59        88.15 o
   1   0   7      11452.91      11012.26       252.55 o
   2   0   7       5496.01       5548.03       122.64 o
   3   0   7        463.89        468.15        35.15 o
   4   0   7       1833.61       1908.93        67.45 o
   5   0   7       1204.55       1235.69        63.33 o
   6   0   7      10390.69      10769.55       420.36 o
   7   0   7       3100.01       3192.36       151.75 o
   0   1   7      16745.42      15623.90       447.71 o
   1   1   7       3328.47       3290.25        67.09 o
   2   1   7         79.09         99.15        16.91 o
   3   1   7       2656.87       2708.08        60.86 o
   4   1   7       8061.90       8292.97       130.50 o
   5   1   7       2623.16       2720.00        85.32 o
   6   1   7         45.34         72.41        22.70 o
   7   1   7       3662.83       3714.47       196.52 o
   1   2   7       2120.32       2079.02        54.10 o
   2   2   7      14422.82      14423.14       217.02 o
   3   2   7       6284.81       6364.01       117.43 o
   4   2   7        320.36        328.82        27.78 o
   5   2   7       4883.92       4735.85        98.91 o
   6   2   7       5941.77       5930.42       139.45 o
   0   3   7       6627.91       6261.41       157.05 o
   1   3   7       1273.82       1332.62        50.97 o
   2   3   7       1243.54       1408.97        53.85 o
   3   3   7       2963.17       3140.18        76.20 o
   4   3   7       6358.29       6508.15       124.42 o
   5   3   7       1522.99       1513.89        53.37 o
   6   3   7       1167.90       1132.50        54.33 o
   1   4   7      10783.71      10407.92       184.66 o
   2   4   7       7803.02       8126.06       153.15 o
   3   4   7         75.48        100.70        22.48 o
   4   4   7        228.42        206.40        26.66 o
   5   4   7        532.27        525.02        41.79 o
   6   4   7       7065.31       6780.37       186.64 o
   0   5   7      18405.45      17273.51       439.20 o
   1   5   7       3680.00       3673.11        85.90 o
   2   5   7         36.04         29.41        19.55 o
   3   5   7       1879.20       1925.91        64.18 o
   4   5   7       6891.88       6838.99       147.87 o
   5   5   7       2545.80       2551.45       117.60 o
   1   6   7        986.25        891.64        49.60 o
   2   6   7       5414.14       5768.36       120.19 o
   3   6   7       2410.41       2426.27        79.49 o
   4   6   7        380.73        342.64        34.19 o
   5   6   7       5421.35       5140.04       160.31 o
   0   7   7       5119.87       5149.25       184.27 o
   1   7   7       1022.23       1018.01        54.22 o
   2   7   7        642.81        673.00        42.05 o
   3   7   7       1925.74       1810.07        81.45 o
   4   7   7       4477.98       4591.10       169.68 o
   1   8   7       7699.60       7769.67       191.77 o
   2   8   7       8494.76       8914.18       210.23 o
   3   8   7        145.16        123.92        32.01 o
   0   0   8       4686.55       4689.84       214.04 o
   1   0   8        293.59        381.45        40.51 o
   2   0   8       2446.86       2559.65        88.75 o
   3   0   8       2579.02       2763.64        95.71 o
   4   0   8      15865.53      15958.46       371.60 o
   5   0   8        527.20        534.87        46.77 o
   1   1   8       3124.45       3165.94        83.12 o
   2   1   8       8592.44       8359.90       167.00 o
   3   1   8       1945.33       2101.30        59.81 o
   4   1   8        890.66        796.28        38.70 o
   5   1   8       1341.17       1430.18        56.20 o
   0   2   8       8713.63       8362.50       238.10 o
   1   2   8       3919.45       4054.18        93.12 o
   2   2   8       1062.23       1072.97        44.61 o
   3   2   8       1478.91       1602.08        54.05 o
   4   2   8       4184.92       4242.27       104.37 o
   5   2   8       2106.98       2233.18        69.17 o
   1   3   8       1564.24       1603.92        60.24 o
   2   3   8      11197.27      11328.41       208.60 o
   3   3   8        174.71        217.48        31.23 o
   4   3   8         90.33         82.52        25.45 o
   5   3   8       3402.44       3458.51       388.42 o
   0   4   8       2463.87       2426.55       119.12 o
   1   4   8       1202.76       1324.19        52.88 o
   2   4   8       1327.04       1417.92        57.83 o
   3   4   8       1740.27       1901.05        63.46 o
   4   4   8      13100.21      12940.52       301.61 o
   1   5   8       3219.03       3291.02        93.16 o
   2   5   8       5485.12       5611.50       119.90 o
   3   5   8       3022.04       3199.22        84.63 o
   0   6   8       9990.40       9753.59       283.82 o
   1   6   8        671.06        724.92        47.31 o
   2   6   8        236.50        234.51        30.07 o
   1   0   9      12646.75      12484.83       527.58 o
   2   0   9       1054.16       1116.31        73.51 o
   0   1   9        199.37        217.69        40.90 o
   1   1   9       2811.40       2841.72       110.26 o
   2   1   9        100.56         67.27        27.70 o
   1   2   9       1490.03       1535.68        56.61 o
   2   2   9        816.05        898.36        53.15 o
   0   3   9        238.07        296.98        53.00 o
   1   3   9       6658.79       6573.69       146.67 o
                                                
